# Supplementary material for: AI-Driven quality assurance in mammography: Enhancing quality control efficiency through automated phantom image evaluation in South Korea
Source: PLoS One. 2025 Sep 8;20(9):e0330091. doi: 10.1371/journal.pone.0330091 (PMC12416691; doi:10.1371/journal.pone.0330091)
Supplement: S1 Data — (CSV) [file pone.0330091.s001.csv]

feauter	index	label	pred	prob
fiber	f1/2015-4786.npy	1.0	2	[0.9890176 0.0014646]
fiber	f2/2015-4786.npy	1.0	2	[0.9857614 0.03102933]
fiber	f3/2015-4786.npy	1.0	2	[0.98627555 0.03052118]
fiber	f4/2015-4786.npy	1.0	2	[0.9330339 0.1271481]
fiber	f5/2015-4786.npy	0.0	0	[0.24655478 0.60375184]
fiber	f1/2014-1627_2.npy	1.0	2	[0.95394677 0.00533981]
fiber	f2/2014-1627_2.npy	1.0	2	[0.9867034 0.01425832]
fiber	f3/2014-1627_2.npy	1.0	2	[0.96445316 0.10155685]
fiber	f4/2014-1627_2.npy	0.5	2	[0.74021333 0.30751768]
fiber	f1/2014-0133.npy	1.0	2	[0.6162747 0.12838955]
fiber	f2/2014-0133.npy	1.0	2	[0.80837107 0.09472365]
fiber	f3/2014-0133.npy	1.0	2	[0.87208337 0.16533461]
fiber	f4/2014-0133.npy	1.0	2	[0.71938837 0.29473156]
fiber	f5/2014-0133.npy	0.5	1	[0.5400938 0.43913925]
fiber	f1/2014-3846.npy	1.0	2	[0.90762705 0.01413442]
fiber	f2/2014-3846.npy	1.0	2	[0.9944753 0.02008575]
fiber	f3/2014-3846.npy	1.0	2	[0.9712676 0.04905381]
fiber	f4/2014-3846.npy	0.5	1	[0.7114809 0.3951028]
fiber	f1/2015-4080.npy	1.0	2	[0.85676163 0.03120299]
fiber	f2/2015-4080.npy	1.0	2	[0.988466 0.03026533]
fiber	f3/2015-4080.npy	1.0	2	[0.9911696 0.04038092]
fiber	f4/2015-4080.npy	1.0	2	[0.904 0.22376615]
fiber	f5/2015-4080.npy	0.5	1	[0.52844876 0.5547501 ]
fiber	f1/2015-0942.npy	1.0	2	[0.85889065 0.05611898]
fiber	f2/2015-0942.npy	1.0	2	[0.9738612 0.03559337]
fiber	f3/2015-0942.npy	1.0	2	[0.92538494 0.17587101]
fiber	f4/2015-0942.npy	1.0	2	[0.7076022 0.31524703]
fiber	f5/2015-0942.npy	0.5	0	[0.31680536 0.5327143 ]
fiber	f1/2013-4620.npy	1.0	2	[0.9860401 0.00255117]
fiber	f2/2013-4620.npy	1.0	2	[0.9728358 0.02691196]
fiber	f3/2013-4620.npy	1.0	2	[0.9654556 0.03543944]
fiber	f4/2013-4620.npy	1.0	2	[0.93839705 0.1148895 ]
fiber	f5/2013-4620.npy	1.0	1	[0.59781045 0.45213816]
fiber	f6/2013-4620.npy	0.0	0	[0.22373582 0.5729562 ]
fiber	f1/2014-1319.npy	1.0	2	[0.99546695 0.00348436]
fiber	f2/2014-1319.npy	1.0	2	[0.99021775 0.03718657]
fiber	f3/2014-1319.npy	1.0	2	[0.81984395 0.31052098]
fiber	f4/2014-1319.npy	0.5	1	[0.6651584 0.36886427]
fiber	f1/2013-6678.npy	1.0	2	[0.9375556 0.01346868]
fiber	f2/2013-6678.npy	1.0	2	[0.9730249 0.03787201]
fiber	f3/2013-6678.npy	1.0	2	[0.97203594 0.03665188]
fiber	f4/2013-6678.npy	1.0	2	[0.9229602 0.14332287]
fiber	f5/2013-6678.npy	1.0	2	[0.936007 0.0900167]
fiber	f6/2013-6678.npy	0.0	0	[0.25884685 0.5332096 ]
fiber	f1/2013-3386_15.npy	1.0	1	[0.6418628 0.36861944]
fiber	f2/2013-3386_15.npy	0.5	2	[0.7026529 0.30423194]
fiber	f1/2014-2204.npy	1.0	2	[0.8536053 0.01256197]
fiber	f2/2014-2204.npy	1.0	2	[0.94417596 0.02782739]
fiber	f3/2014-2204.npy	1.0	2	[0.9926369 0.01865648]
fiber	f4/2014-2204.npy	1.0	2	[0.8266 0.22062376]
fiber	f5/2014-2204.npy	1.0	2	[0.64241827 0.328236 ]
fiber	f6/2014-2204.npy	0.5	1	[0.57738847 0.41859427]
fiber	f1/2013-6103.npy	1.0	2	[0.8479944 0.00512783]
fiber	f2/2013-6103.npy	1.0	2	[0.9515307 0.03407176]
fiber	f3/2013-6103.npy	1.0	2	[0.9385963 0.06135115]
fiber	f4/2013-6103.npy	1.0	2	[0.77406013 0.20814943]
fiber	f5/2013-6103.npy	0.5	1	[0.5700535 0.40323812]
fiber	f1/2015-4126.npy	1.0	2	[0.93038625 0.01462707]
fiber	f2/2015-4126.npy	1.0	2	[0.9762197 0.02998193]
fiber	f3/2015-4126.npy	1.0	2	[0.94066525 0.12070295]
fiber	f4/2015-4126.npy	1.0	1	[0.71178293 0.35950983]
fiber	f5/2015-4126.npy	0.0	0	[0.33420503 0.5075306 ]
fiber	f1/2014-0821.npy	1.0	2	[9.8936659e-01 9.3405653e-04]
fiber	f2/2014-0821.npy	1.0	2	[0.9990758 0.00210757]
fiber	f3/2014-0821.npy	1.0	2	[0.9991722 0.00347813]
fiber	f4/2014-0821.npy	1.0	2	[0.98378295 0.04425251]
fiber	f5/2014-0821.npy	1.0	2	[0.8451463 0.1818692]
fiber	f6/2014-0821.npy	0.0	0	[0.20134531 0.49343434]
fiber	f1/2016-0765_2.npy	1.0	2	[0.8109959 0.01763038]
fiber	f2/2016-0765_2.npy	1.0	2	[0.9656231 0.01529815]
fiber	f3/2016-0765_2.npy	1.0	2	[0.98168325 0.02094585]
fiber	f4/2016-0765_2.npy	1.0	2	[0.9028818 0.16811752]
fiber	f5/2016-0765_2.npy	0.5	2	[0.7635873 0.26330903]
fiber	f1/2015-0660.npy	1.0	2	[0.70899224 0.2918418 ]
fiber	f2/2015-0660.npy	1.0	2	[0.8688397 0.21637385]
fiber	f3/2015-0660.npy	1.0	2	[0.7519319 0.31697208]
fiber	f4/2015-0660.npy	0.5	2	[0.7779619 0.25355163]
fiber	f1/2013-0407.npy	1.0	2	[0.705056 0.10186515]
fiber	f2/2013-0407.npy	1.0	2	[0.869237 0.1923173]
fiber	f3/2013-0407.npy	1.0	2	[0.8865107 0.17171466]
fiber	f4/2013-0407.npy	1.0	2	[0.8947303 0.20058978]
fiber	f5/2013-0407.npy	0.0	0	[0.28188324 0.4939349 ]
fiber	f1/2014-0537.npy	1.0	2	[0.8346347 0.02289 ]
fiber	f2/2014-0537.npy	1.0	2	[0.9969709 0.0080881]
fiber	f3/2014-0537.npy	1.0	2	[0.9939466 0.02136717]
fiber	f4/2014-0537.npy	1.0	2	[0.9547463 0.11741357]
fiber	f5/2014-0537.npy	1.0	2	[0.740903 0.2950363]
fiber	f6/2014-0537.npy	0.0	0	[0.28107497 0.5038579 ]
fiber	f1/2015-3085_1.npy	1.0	2	[0.9223362 0.00665038]
fiber	f2/2015-3085_1.npy	1.0	2	[0.8902182 0.05273022]
fiber	f3/2015-3085_1.npy	1.0	2	[0.87011904 0.16807684]
fiber	f4/2015-3085_1.npy	1.0	2	[0.7884986 0.2909115]
fiber	f5/2015-3085_1.npy	0.5	1	[0.38815692 0.57775813]
fiber	f1/2014-1728.npy	1.0	2	[0.7927227 0.03007281]
fiber	f2/2014-1728.npy	1.0	2	[0.94397414 0.04558609]
fiber	f3/2014-1728.npy	1.0	2	[0.8407 0.20145142]
fiber	f4/2014-1728.npy	1.0	2	[0.7943992 0.2912795]
fiber	f5/2014-1728.npy	0.5	1	[0.5175965 0.48556048]
fiber	f1/2014-2215_2.npy	1.0	2	[0.7838706 0.02693509]
fiber	f2/2014-2215_2.npy	1.0	2	[0.8670032 0.18573192]
fiber	f3/2014-2215_2.npy	1.0	2	[0.88393515 0.17767216]
fiber	f4/2014-2215_2.npy	1.0	2	[0.80472934 0.23279981]
fiber	f5/2014-2215_2.npy	0.0	1	[0.4648925 0.5726228]
fiber	f1/2015-3742.npy	1.0	2	[0.9535305 0.0098943]
fiber	f2/2015-3742.npy	1.0	2	[0.987181 0.01229044]
fiber	f3/2015-3742.npy	1.0	2	[0.97920173 0.02195207]
fiber	f4/2015-3742.npy	1.0	2	[0.92959166 0.11971172]
fiber	f5/2015-3742.npy	1.0	2	[0.92337257 0.14634125]
fiber	f6/2015-3742.npy	0.0	0	[0.22028866 0.5532782 ]
fiber	f1/2014-5583.npy	1.0	2	[0.928461 0.00341816]
fiber	f2/2014-5583.npy	1.0	2	[0.9898425 0.02852611]
fiber	f3/2014-5583.npy	1.0	2	[0.99141383 0.04401373]
fiber	f4/2014-5583.npy	1.0	2	[0.85141957 0.25030088]
fiber	f5/2014-5583.npy	1.0	1	[0.6080022 0.38374928]
fiber	f6/2014-5583.npy	1.0	1	[0.6208557 0.3615238]
fiber	f1/2014-3253_2.npy	1.0	2	[0.7912424 0.04035484]
fiber	f2/2014-3253_2.npy	1.0	2	[0.9428696 0.06908871]
fiber	f3/2014-3253_2.npy	1.0	2	[0.9448701 0.09868544]
fiber	f4/2014-3253_2.npy	1.0	2	[0.89838797 0.14355579]
fiber	f5/2014-3253_2.npy	1.0	2	[0.7679147 0.24325487]
fiber	f6/2014-3253_2.npy	0.5	1	[0.43050647 0.51802504]
fiber	f1/2016-0933_9.npy	1.0	2	[0.86255765 0.01706919]
fiber	f2/2016-0933_9.npy	1.0	2	[0.93659425 0.07978933]
fiber	f3/2016-0933_9.npy	1.0	2	[0.84997773 0.2167975 ]
fiber	f4/2016-0933_9.npy	1.0	2	[0.898133 0.22526139]
fiber	f5/2016-0933_9.npy	0.5	1	[0.3613582 0.49464306]
fiber	f1/2013-0520.npy	1.0	2	[0.95540166 0.00686908]
fiber	f2/2013-0520.npy	1.0	2	[0.98869497 0.04250616]
fiber	f3/2013-0520.npy	1.0	2	[0.97983927 0.03105377]
fiber	f4/2013-0520.npy	1.0	2	[0.8751504 0.20314085]
fiber	f5/2013-0520.npy	0.0	0	[0.33659774 0.5757923 ]
fiber	f1/2015-0890.npy	1.0	2	[0.943496 0.00705431]
fiber	f2/2015-0890.npy	1.0	2	[0.97975427 0.0243929 ]
fiber	f3/2015-0890.npy	1.0	2	[0.9592114 0.1184145]
fiber	f4/2015-0890.npy	1.0	2	[0.91128194 0.15015423]
fiber	f5/2015-0890.npy	1.0	1	[0.50320977 0.42440203]
fiber	f6/2015-0890.npy	0.5	1	[0.40162945 0.53189903]
fiber	f1/2013-3233.npy	1.0	2	[0.91319674 0.01741581]
fiber	f2/2013-3233.npy	1.0	2	[0.8615259 0.19715741]
fiber	f3/2013-3233.npy	1.0	2	[0.94452095 0.09726554]
fiber	f4/2013-3233.npy	1.0	2	[0.83342904 0.25463745]
fiber	f5/2013-3233.npy	0.5	1	[0.48149025 0.45096692]
fiber	f1/2014-3147.npy	1.0	2	[0.9354756 0.0039823]
fiber	f2/2014-3147.npy	1.0	2	[0.93481135 0.04545313]
fiber	f3/2014-3147.npy	1.0	2	[0.95060927 0.08834279]
fiber	f4/2014-3147.npy	0.5	2	[0.8679126 0.19863926]
fiber	f1/2015-1843_1.npy	1.0	2	[0.9333386 0.00644263]
fiber	f2/2015-1843_1.npy	1.0	2	[0.9915188 0.03202089]
fiber	f3/2015-1843_1.npy	1.0	2	[0.9682699 0.07464753]
fiber	f4/2015-1843_1.npy	1.0	2	[0.9365717 0.15596318]
fiber	f5/2015-1843_1.npy	1.0	1	[0.77723485 0.35352373]
fiber	f6/2015-1843_1.npy	0.0	0	[0.26404876 0.52484065]
fiber	f1/2015-6789.npy	1.0	2	[0.9652358 0.00136823]
fiber	f2/2015-6789.npy	1.0	2	[0.99480706 0.00560373]
fiber	f3/2015-6789.npy	1.0	2	[0.9902568 0.00793938]
fiber	f4/2015-6789.npy	1.0	2	[0.9619569 0.09406793]
fiber	f5/2015-6789.npy	0.5	1	[0.4513261 0.58933544]
fiber	f1/2014-6586.npy	1.0	2	[0.93257135 0.0351081 ]
fiber	f2/2014-6586.npy	1.0	2	[0.9621889 0.0588669]
fiber	f3/2014-6586.npy	1.0	2	[0.9414483 0.06594853]
fiber	f4/2014-6586.npy	0.5	2	[0.9643526 0.09929455]
fiber	f1/2015-2732.npy	1.0	2	[0.8070906 0.02344938]
fiber	f2/2015-2732.npy	1.0	2	[0.8730892 0.10211785]
fiber	f3/2015-2732.npy	1.0	2	[0.8389749 0.0889466]
fiber	f4/2015-2732.npy	1.0	2	[0.86363024 0.12555678]
fiber	f5/2015-2732.npy	1.0	2	[0.7457613 0.2738064]
fiber	f6/2015-2732.npy	1.0	1	[0.53405833 0.40157938]
fiber	f1/2014-0688_1.npy	1.0	2	[0.9676201 0.00204862]
fiber	f2/2014-0688_1.npy	1.0	2	[0.9897036 0.03310893]
fiber	f3/2014-0688_1.npy	1.0	2	[0.98903674 0.02569714]
fiber	f4/2014-0688_1.npy	1.0	2	[0.93882596 0.13532187]
fiber	f5/2014-0688_1.npy	1.0	1	[0.5236322 0.41649693]
fiber	f6/2014-0688_1.npy	1.0	1	[0.3569884 0.58014953]
fiber	f1/2015-2349.npy	1.0	2	[0.779152 0.01523514]
fiber	f2/2015-2349.npy	1.0	2	[0.94194657 0.04336139]
fiber	f3/2015-2349.npy	1.0	2	[0.9484613 0.12702033]
fiber	f4/2015-2349.npy	1.0	2	[0.80213314 0.25168514]
fiber	f5/2015-2349.npy	0.5	1	[0.50774187 0.527232 ]
fiber	f1/2014-0691.npy	1.0	2	[0.65395033 0.09869613]
fiber	f2/2014-0691.npy	1.0	2	[0.97865343 0.04868512]
fiber	f3/2014-0691.npy	1.0	2	[0.9282477 0.1210897]
fiber	f4/2014-0691.npy	1.0	1	[0.6357192 0.3997026]
fiber	f5/2014-0691.npy	0.5	0	[0.34463662 0.4996636 ]
fiber	f1/2013-1840.npy	1.0	2	[0.86631674 0.01074849]
fiber	f2/2013-1840.npy	1.0	2	[0.9818225 0.0129216]
fiber	f3/2013-1840.npy	1.0	2	[0.9798203 0.0339346]
fiber	f4/2013-1840.npy	1.0	2	[0.96189505 0.08027416]
fiber	f5/2013-1840.npy	1.0	1	[0.6093754 0.36096105]
fiber	f6/2013-1840.npy	0.5	0	[0.28120705 0.48809433]
fiber	f1/2013-5700_2.npy	1.0	2	[0.87162477 0.01929538]
fiber	f2/2013-5700_2.npy	1.0	2	[0.972048 0.05074017]
fiber	f3/2013-5700_2.npy	1.0	2	[0.9568121 0.06709373]
fiber	f4/2013-5700_2.npy	1.0	2	[0.8379565 0.242069 ]
fiber	f5/2013-5700_2.npy	0.5	1	[0.47157636 0.524467 ]
fiber	f1/2013-2795.npy	1.0	2	[0.9144497 0.00536059]
fiber	f2/2013-2795.npy	1.0	2	[0.9389681 0.0283632]
fiber	f3/2013-2795.npy	1.0	2	[0.94651496 0.06310114]
fiber	f4/2013-2795.npy	1.0	2	[0.8814211 0.22710863]
fiber	f5/2013-2795.npy	1.0	1	[0.52737135 0.6028541 ]
fiber	f6/2013-2795.npy	0.5	1	[0.41644043 0.569264 ]
fiber	f1/2015-5397.npy	1.0	2	[0.8262802 0.01235973]
fiber	f2/2015-5397.npy	1.0	2	[0.942506 0.0239037]
fiber	f3/2015-5397.npy	1.0	2	[0.9535876 0.07915571]
fiber	f4/2015-5397.npy	1.0	2	[0.8466849 0.21597226]
fiber	f5/2015-5397.npy	1.0	1	[0.5911878 0.44894183]
fiber	f6/2015-5397.npy	0.0	0	[0.2967479 0.5571523]
fiber	f1/2014-0688_2.npy	1.0	2	[0.93249714 0.00914984]
fiber	f2/2014-0688_2.npy	1.0	2	[0.92339593 0.03498148]
fiber	f3/2014-0688_2.npy	1.0	2	[0.9211851 0.06824353]
fiber	f4/2014-0688_2.npy	1.0	2	[0.91677165 0.09553856]
fiber	f5/2014-0688_2.npy	1.0	2	[0.5858555 0.3397494]
fiber	f6/2014-0688_2.npy	1.0	0	[0.3234447 0.5468782]
fiber	f1/2015-2363.npy	1.0	2	[0.8162288 0.0216598]
fiber	f2/2015-2363.npy	1.0	2	[0.9252822 0.13476916]
fiber	f3/2015-2363.npy	1.0	2	[0.9008682 0.15268165]
fiber	f4/2015-2363.npy	1.0	1	[0.62712204 0.37026668]
fiber	f5/2015-2363.npy	0.0	0	[0.26433 0.55295986]
fiber	f1/2013-5091.npy	1.0	2	[0.92167616 0.00600816]
fiber	f2/2013-5091.npy	1.0	2	[0.9691691 0.04523006]
fiber	f3/2013-5091.npy	1.0	2	[0.97643673 0.03614308]
fiber	f4/2013-5091.npy	0.5	2	[0.81586057 0.2544722 ]
fiber	f1/2016-0666.npy	1.0	2	[0.8677721 0.01620484]
fiber	f2/2016-0666.npy	1.0	2	[0.9692727 0.03120695]
fiber	f3/2016-0666.npy	1.0	2	[0.98579025 0.02190528]
fiber	f4/2016-0666.npy	1.0	2	[0.9332162 0.12026221]
fiber	f5/2016-0666.npy	1.0	2	[0.80950725 0.25808516]
fiber	f6/2016-0666.npy	0.0	0	[0.32059264 0.5848734 ]
fiber	f1/2015-2340.npy	1.0	2	[0.9421225 0.00358234]
fiber	f2/2015-2340.npy	1.0	2	[0.980182 0.02819404]
fiber	f3/2015-2340.npy	1.0	2	[0.91909343 0.10856947]
fiber	f4/2015-2340.npy	1.0	2	[0.9301894 0.1046104]
fiber	f5/2015-2340.npy	1.0	1	[0.57101154 0.37199157]
fiber	f6/2015-2340.npy	0.0	0	[0.2380665 0.52904326]
fiber	f1/2014-5725.npy	1.0	2	[0.98324686 0.00527387]
fiber	f2/2014-5725.npy	1.0	2	[0.993269 0.01122245]
fiber	f3/2014-5725.npy	1.0	2	[0.98162675 0.06005836]
fiber	f4/2014-5725.npy	1.0	2	[0.94187576 0.12850621]
fiber	f5/2014-5725.npy	1.0	2	[0.6891688 0.32752582]
fiber	f6/2014-5725.npy	0.5	1	[0.63279325 0.42568162]
fiber	f1/2014-0655_2.npy	1.0	2	[0.94622636 0.00442806]
fiber	f2/2014-0655_2.npy	1.0	2	[0.98799497 0.01153176]
fiber	f3/2014-0655_2.npy	1.0	2	[0.9966833 0.01128259]
fiber	f4/2014-0655_2.npy	1.0	2	[0.93151486 0.17022955]
fiber	f5/2014-0655_2.npy	1.0	1	[0.6936912 0.35910666]
fiber	f6/2014-0655_2.npy	0.0	0	[0.2263448 0.57010907]
fiber	f1/2014-6766_1.npy	1.0	2	[0.9075546 0.01802315]
fiber	f2/2014-6766_1.npy	1.0	2	[0.8965556 0.08301947]
fiber	f3/2014-6766_1.npy	1.0	2	[0.9508235 0.06907002]
fiber	f4/2014-6766_1.npy	1.0	2	[0.9150522 0.13147952]
fiber	f5/2014-6766_1.npy	0.5	2	[0.756226 0.29257482]
fiber	f1/2014-2367.npy	1.0	2	[0.8662889 0.02088946]
fiber	f2/2014-2367.npy	1.0	2	[0.9728386 0.05929407]
fiber	f3/2014-2367.npy	1.0	2	[0.9345707 0.13497156]
fiber	f4/2014-2367.npy	1.0	2	[0.9280265 0.12551545]
fiber	f5/2014-2367.npy	0.0	0	[0.3090455 0.55338967]
fiber	f1/2014-3318.npy	1.0	2	[0.9951449 0.00117368]
fiber	f2/2014-3318.npy	1.0	2	[0.9768977 0.05001649]
fiber	f3/2014-3318.npy	1.0	2	[0.9838614 0.03212045]
fiber	f4/2014-3318.npy	1.0	2	[0.88054585 0.1722557 ]
fiber	f5/2014-3318.npy	0.5	0	[0.33893996 0.5771561 ]
fiber	f1/2015-0702.npy	1.0	2	[0.8706835 0.01107514]
fiber	f2/2015-0702.npy	1.0	2	[0.88347757 0.19556507]
fiber	f3/2015-0702.npy	1.0	2	[0.8301262 0.241743 ]
fiber	f4/2015-0702.npy	1.0	2	[0.67388064 0.33996943]
fiber	f5/2015-0702.npy	0.5	1	[0.40493065 0.50373006]
fiber	f1/2015-5058.npy	1.0	2	[0.8708168 0.04152793]
fiber	f2/2015-5058.npy	1.0	2	[0.95501804 0.03808507]
fiber	f3/2015-5058.npy	1.0	2	[0.97772676 0.05244968]
fiber	f4/2015-5058.npy	1.0	2	[0.7441999 0.28130096]
fiber	f5/2015-5058.npy	0.0	1	[0.3870456 0.50459486]
fiber	f1/2014-3489.npy	1.0	2	[0.9824072 0.00200876]
fiber	f2/2014-3489.npy	1.0	2	[0.98115176 0.01626432]
fiber	f3/2014-3489.npy	1.0	2	[0.9905042 0.01327766]
fiber	f4/2014-3489.npy	1.0	2	[0.967198 0.0922971]
fiber	f5/2014-3489.npy	0.5	2	[0.7508232 0.3057743]
fiber	f1/2014-1944.npy	1.0	2	[0.97908336 0.00215618]
fiber	f2/2014-1944.npy	1.0	2	[0.9781381 0.04496505]
fiber	f3/2014-1944.npy	1.0	2	[0.97501343 0.03530999]
fiber	f4/2014-1944.npy	1.0	2	[0.9044776 0.16329324]
fiber	f5/2014-1944.npy	0.5	1	[0.57378894 0.3894808 ]
fiber	f1/2015-3162.npy	1.0	2	[0.9156319 0.00582801]
fiber	f2/2015-3162.npy	1.0	2	[0.9631079 0.0269755]
fiber	f3/2015-3162.npy	1.0	2	[0.86142975 0.19319026]
fiber	f4/2015-3162.npy	0.5	1	[0.6459424 0.39781854]
fiber	f1/2014-2616.npy	1.0	2	[0.85188526 0.01998141]
fiber	f2/2014-2616.npy	1.0	2	[0.9780963 0.04628257]
fiber	f3/2014-2616.npy	1.0	2	[0.9861444 0.03190355]
fiber	f4/2014-2616.npy	1.0	2	[0.9037882 0.17975058]
fiber	f5/2014-2616.npy	0.5	1	[0.51147205 0.5102222 ]
fiber	f1/2014-1165.npy	1.0	2	[0.96306247 0.00526199]
fiber	f2/2014-1165.npy	1.0	2	[0.91762024 0.07837902]
fiber	f3/2014-1165.npy	1.0	2	[0.9686169 0.08544812]
fiber	f4/2014-1165.npy	1.0	2	[0.8205831 0.25407597]
fiber	f5/2014-1165.npy	1.0	1	[0.50842386 0.40736467]
fiber	f6/2014-1165.npy	0.0	0	[0.2644558 0.53975666]
fiber	f1/2015-1820.npy	1.0	2	[0.8541416 0.01971824]
fiber	f2/2015-1820.npy	1.0	2	[0.9782793 0.05876642]
fiber	f3/2015-1820.npy	1.0	2	[0.97599244 0.04125838]
fiber	f4/2015-1820.npy	1.0	2	[0.9505409 0.11458592]
fiber	f5/2015-1820.npy	1.0	1	[0.6061896 0.45795175]
fiber	f6/2015-1820.npy	0.0	0	[0.1823192 0.61818796]
fiber	f1/2013-1864.npy	1.0	2	[0.8914491 0.00769781]
fiber	f2/2013-1864.npy	1.0	2	[0.9349656 0.1127618]
fiber	f3/2013-1864.npy	1.0	2	[0.9660451 0.05272819]
fiber	f4/2013-1864.npy	1.0	2	[0.7431203 0.27951312]
fiber	f5/2013-1864.npy	0.5	1	[0.41894516 0.48403293]
fiber	f1/2015-4352.npy	1.0	2	[0.8649881 0.00945999]
fiber	f2/2015-4352.npy	1.0	2	[0.9823622 0.02006872]
fiber	f3/2015-4352.npy	1.0	2	[0.96724194 0.05805598]
fiber	f4/2015-4352.npy	1.0	2	[0.8231645 0.22703281]
fiber	f5/2015-4352.npy	0.0	1	[0.61409014 0.36037886]
fiber	f1/2015-4937.npy	1.0	2	[0.78828233 0.01646977]
fiber	f2/2015-4937.npy	1.0	2	[0.9803094 0.03926694]
fiber	f3/2015-4937.npy	1.0	2	[0.98032653 0.03964868]
fiber	f4/2015-4937.npy	1.0	2	[0.8570188 0.25226578]
fiber	f5/2015-4937.npy	0.0	1	[0.40296525 0.5327883 ]
fiber	f1/2015-2981.npy	1.0	2	[0.9369614 0.00580811]
fiber	f2/2015-2981.npy	1.0	2	[0.9831424 0.01101448]
fiber	f3/2015-2981.npy	1.0	2	[0.9222469 0.1034564]
fiber	f4/2015-2981.npy	1.0	2	[0.93986475 0.13143794]
fiber	f5/2015-2981.npy	0.5	1	[0.54686004 0.5106687 ]
fiber	f1/2014-5620.npy	1.0	2	[0.892505 0.00507934]
fiber	f2/2014-5620.npy	1.0	2	[0.9744848 0.0150138]
fiber	f3/2014-5620.npy	1.0	2	[0.8890367 0.1081702]
fiber	f4/2014-5620.npy	1.0	2	[0.8696569 0.19186904]
fiber	f5/2014-5620.npy	1.0	0	[0.34915736 0.6249857 ]
fiber	f6/2014-5620.npy	0.0	0	[0.26775572 0.5834701 ]
fiber	f1/2016-0552.npy	1.0	2	[0.8090957 0.02972395]
fiber	f2/2016-0552.npy	1.0	2	[0.9216198 0.02194271]
fiber	f3/2016-0552.npy	1.0	2	[0.86015195 0.15155193]
fiber	f4/2016-0552.npy	1.0	2	[0.8481168 0.20425808]
fiber	f5/2016-0552.npy	0.5	1	[0.5694438 0.39744416]
fiber	f1/2014-1160.npy	1.0	2	[0.76452553 0.05349527]
fiber	f2/2014-1160.npy	1.0	2	[0.8865623 0.05634638]
fiber	f3/2014-1160.npy	1.0	2	[0.9093994 0.12322784]
fiber	f4/2014-1160.npy	1.0	2	[0.84522724 0.21188349]
fiber	f5/2014-1160.npy	0.0	1	[0.5288878 0.40476272]
fiber	f1/2013-3869_2.npy	1.0	2	[0.91466445 0.00552199]
fiber	f2/2013-3869_2.npy	1.0	2	[0.9171653 0.02544408]
fiber	f3/2013-3869_2.npy	1.0	2	[0.94760996 0.04942147]
fiber	f4/2013-3869_2.npy	1.0	2	[0.91537917 0.10548522]
fiber	f5/2013-3869_2.npy	1.0	1	[0.6315255 0.41339052]
fiber	f6/2013-3869_2.npy	0.5	0	[0.27929533 0.5510357 ]
fiber	f1/2014-3039.npy	1.0	2	[0.8594755 0.0129101]
fiber	f2/2014-3039.npy	1.0	2	[0.90174544 0.0251481 ]
fiber	f3/2014-3039.npy	1.0	2	[0.9532116 0.10648093]
fiber	f4/2014-3039.npy	0.5	2	[0.92071027 0.21330224]
fiber	f1/2014-2429_1.npy	1.0	2	[0.9539526 0.00438222]
fiber	f2/2014-2429_1.npy	1.0	2	[0.9667176 0.03508388]
fiber	f3/2014-2429_1.npy	1.0	2	[0.8265522 0.20855439]
fiber	f4/2014-2429_1.npy	1.0	2	[0.80603486 0.29627404]
fiber	f5/2014-2429_1.npy	0.0	1	[0.41892973 0.54602504]
fiber	f1/2014-5607.npy	1.0	2	[0.99182945 0.00291599]
fiber	f2/2014-5607.npy	1.0	2	[0.9936308 0.01227199]
fiber	f3/2014-5607.npy	1.0	2	[0.99589795 0.01224347]
fiber	f4/2014-5607.npy	1.0	2	[0.9351029 0.12382905]
fiber	f5/2014-5607.npy	1.0	1	[0.6752955 0.3412433]
fiber	f6/2014-5607.npy	0.0	0	[0.33923727 0.5784489 ]
fiber	f1/2014-2220.npy	1.0	2	[0.85357827 0.02647777]
fiber	f2/2014-2220.npy	1.0	2	[0.9724692 0.03569243]
fiber	f3/2014-2220.npy	1.0	2	[0.9027625 0.14267504]
fiber	f4/2014-2220.npy	0.5	1	[0.6207346 0.43847954]
fiber	f1/2016-0065.npy	1.0	2	[0.9877572 0.01029127]
fiber	f2/2016-0065.npy	1.0	2	[0.9889376 0.01876266]
fiber	f3/2016-0065.npy	1.0	2	[0.92090213 0.13325682]
fiber	f4/2016-0065.npy	1.0	2	[0.95871425 0.09982786]
fiber	f5/2016-0065.npy	0.5	1	[0.47242814 0.5532663 ]
fiber	f1/2013-5663_1.npy	1.0	2	[0.97718436 0.00697445]
fiber	f2/2013-5663_1.npy	1.0	2	[0.9549264 0.08247043]
fiber	f3/2013-5663_1.npy	1.0	2	[0.9548519 0.09098679]
fiber	f4/2013-5663_1.npy	1.0	2	[0.8540429 0.28024298]
fiber	f5/2013-5663_1.npy	0.0	0	[0.29718852 0.57969767]
fiber	f1/2013-2867_2.npy	1.0	2	[0.89458543 0.0215859 ]
fiber	f2/2013-2867_2.npy	1.0	2	[0.9250684 0.05977079]
fiber	f3/2013-2867_2.npy	1.0	2	[0.9812588 0.04748983]
fiber	f4/2013-2867_2.npy	1.0	2	[0.9164144 0.1442918]
fiber	f5/2013-2867_2.npy	1.0	2	[0.670347 0.3403026]
fiber	f6/2013-2867_2.npy	0.5	1	[0.39129734 0.5901342 ]
fiber	f1/2015-2887.npy	1.0	2	[0.92459744 0.01645815]
fiber	f2/2015-2887.npy	1.0	2	[0.99046004 0.01493134]
fiber	f3/2015-2887.npy	1.0	2	[0.93310255 0.06601092]
fiber	f4/2015-2887.npy	1.0	2	[0.8537619 0.17794426]
fiber	f5/2015-2887.npy	0.5	1	[0.5298312 0.40671614]
fiber	f1/2014-1522.npy	1.0	2	[0.8726994 0.02962351]
fiber	f2/2014-1522.npy	1.0	2	[0.96794486 0.0639853 ]
fiber	f3/2014-1522.npy	0.5	2	[0.9004462 0.15101247]
fiber	f1/2014-6413.npy	1.0	2	[0.72219115 0.06879187]
fiber	f2/2014-6413.npy	1.0	2	[0.8069422 0.1388916]
fiber	f3/2014-6413.npy	1.0	2	[0.83054703 0.16720767]
fiber	f4/2014-6413.npy	1.0	2	[0.9021581 0.11318603]
fiber	f5/2014-6413.npy	0.5	2	[0.7775794 0.25332922]
fiber	f1/2013-0686_3.npy	1.0	2	[0.884051 0.02156903]
fiber	f2/2013-0686_3.npy	1.0	2	[0.9682076 0.0540624]
fiber	f3/2013-0686_3.npy	1.0	2	[0.8734992 0.13657016]
fiber	f4/2013-0686_3.npy	1.0	2	[0.9342256 0.12118049]
fiber	f5/2013-0686_3.npy	1.0	2	[0.7631316 0.25614393]
fiber	f6/2013-0686_3.npy	0.5	1	[0.4099965 0.56345123]
fiber	f1/2014-5463_2.npy	1.0	2	[0.75353664 0.04755088]
fiber	f2/2014-5463_2.npy	1.0	2	[0.9326229 0.06417047]
fiber	f3/2014-5463_2.npy	1.0	2	[0.98178697 0.04010381]
fiber	f4/2014-5463_2.npy	1.0	2	[0.8512083 0.21164109]
fiber	f5/2014-5463_2.npy	0.0	0	[0.29933378 0.6229185 ]
fiber	f1/2015-2179.npy	1.0	2	[0.9363849 0.00398979]
fiber	f2/2015-2179.npy	1.0	2	[0.9597627 0.07127226]
fiber	f3/2015-2179.npy	1.0	2	[0.94662446 0.0590426 ]
fiber	f4/2015-2179.npy	1.0	2	[0.859861 0.20279999]
fiber	f5/2015-2179.npy	1.0	1	[0.41657272 0.48974118]
fiber	f6/2015-2179.npy	0.0	0	[0.21619248 0.5240209 ]
fiber	f1/2013-5622.npy	1.0	2	[0.7924775 0.03355957]
fiber	f2/2013-5622.npy	1.0	2	[0.89223874 0.10023795]
fiber	f3/2013-5622.npy	1.0	2	[0.822412 0.21554953]
fiber	f4/2013-5622.npy	1.0	2	[0.8426187 0.20133813]
fiber	f5/2013-5622.npy	1.0	2	[0.6627264 0.32268807]
fiber	f6/2013-5622.npy	0.0	0	[0.22216024 0.5162161 ]
fiber	f1/2015-3111.npy	1.0	2	[0.73894536 0.03498216]
fiber	f2/2015-3111.npy	1.0	2	[0.8557515 0.120088 ]
fiber	f3/2015-3111.npy	1.0	2	[0.9272951 0.13012096]
fiber	f4/2015-3111.npy	1.0	2	[0.74275875 0.33854732]
fiber	f5/2015-3111.npy	0.0	1	[0.53968894 0.4005479 ]
fiber	f1/2013-3088_1.npy	1.0	2	[0.88373554 0.01187672]
fiber	f2/2013-3088_1.npy	1.0	2	[0.91366863 0.12929139]
fiber	f3/2013-3088_1.npy	1.0	2	[0.93770325 0.12121837]
fiber	f4/2013-3088_1.npy	1.0	2	[0.8390164 0.24737754]
fiber	f5/2013-3088_1.npy	0.5	1	[0.42250445 0.5708889 ]
fiber	f1/2014-6358.npy	1.0	2	[0.9606185 0.01773996]
fiber	f2/2014-6358.npy	1.0	2	[0.96281695 0.0708264 ]
fiber	f3/2014-6358.npy	1.0	2	[0.77697843 0.26908568]
fiber	f4/2014-6358.npy	1.0	1	[0.6832007 0.479721 ]
fiber	f5/2014-6358.npy	0.0	0	[0.20475446 0.53150666]
fiber	f1/2014-0765.npy	1.0	2	[0.93971086 0.01718523]
fiber	f2/2014-0765.npy	1.0	2	[0.9667945 0.04877192]
fiber	f3/2014-0765.npy	1.0	2	[0.9356264 0.1465638]
fiber	f4/2014-0765.npy	1.0	2	[0.81553614 0.3233731 ]
fiber	f5/2014-0765.npy	1.0	1	[0.45033994 0.58300525]
fiber	f6/2014-0765.npy	1.0	0	[0.3316706 0.6470958]
fiber	f1/2014-3593_7.npy	1.0	2	[0.80782443 0.07724936]
fiber	f2/2014-3593_7.npy	1.0	2	[0.9711061 0.09023126]
fiber	f3/2014-3593_7.npy	0.5	2	[0.8220269 0.2703261]
fiber	f1/2016-0187.npy	1.0	2	[0.9575428 0.00971849]
fiber	f2/2016-0187.npy	1.0	2	[0.9978818 0.00524943]
fiber	f3/2016-0187.npy	1.0	2	[0.9815161 0.03534834]
fiber	f4/2016-0187.npy	1.0	2	[0.9343585 0.12809272]
fiber	f5/2016-0187.npy	0.5	2	[0.6940527 0.32941565]
fiber	f1/2015-3597.npy	1.0	2	[0.8362978 0.00842191]
fiber	f2/2015-3597.npy	1.0	2	[0.9190569 0.0480069]
fiber	f3/2015-3597.npy	1.0	2	[0.95495987 0.09993144]
fiber	f4/2015-3597.npy	1.0	2	[0.9556623 0.10292173]
fiber	f5/2015-3597.npy	0.5	1	[0.46817458 0.55804867]
fiber	f1/2015-1128.npy	1.0	2	[0.89703983 0.0182304 ]
fiber	f2/2015-1128.npy	1.0	2	[0.95531124 0.02836689]
fiber	f3/2015-1128.npy	1.0	2	[0.93737906 0.0742806 ]
fiber	f4/2015-1128.npy	1.0	2	[0.8560336 0.17541687]
fiber	f5/2015-1128.npy	0.5	1	[0.5250769 0.45586485]
fiber	f1/2015-2383.npy	1.0	2	[0.7696455 0.01673438]
fiber	f2/2015-2383.npy	1.0	2	[0.9934743 0.00303337]
fiber	f3/2015-2383.npy	1.0	2	[0.82977146 0.16539226]
fiber	f4/2015-2383.npy	1.0	1	[0.7359587 0.39737484]
fiber	f5/2015-2383.npy	1.0	2	[0.6728475 0.3165169]
fiber	f6/2015-2383.npy	0.0	0	[0.20420748 0.5740906 ]
fiber	f1/2015-2934.npy	1.0	2	[0.94036984 0.00403944]
fiber	f2/2015-2934.npy	1.0	2	[0.9644292 0.01261768]
fiber	f3/2015-2934.npy	1.0	2	[0.9945857 0.0065981]
fiber	f4/2015-2934.npy	1.0	2	[0.9656636 0.07291333]
fiber	f5/2015-2934.npy	1.0	2	[0.77502996 0.30709738]
fiber	f6/2015-2934.npy	0.0	0	[0.24094826 0.5851409 ]
fiber	f1/2015-3800.npy	1.0	2	[0.9149418 0.00997919]
fiber	f2/2015-3800.npy	1.0	2	[0.9660464 0.0418549]
fiber	f3/2015-3800.npy	1.0	2	[0.97544754 0.03377433]
fiber	f4/2015-3800.npy	1.0	2	[0.9555956 0.09351918]
fiber	f5/2015-3800.npy	0.0	1	[0.50353503 0.59124166]
fiber	f1/2014-1816.npy	1.0	2	[0.8408662 0.01013858]
fiber	f2/2014-1816.npy	1.0	2	[0.98489594 0.00957027]
fiber	f3/2014-1816.npy	1.0	2	[0.98768324 0.03355459]
fiber	f4/2014-1816.npy	1.0	2	[0.96450025 0.08776391]
fiber	f5/2014-1816.npy	1.0	2	[0.7630074 0.2815586]
fiber	f6/2014-1816.npy	0.0	1	[0.39466122 0.6405505 ]
fiber	f1/2013-1286.npy	1.0	2	[0.949803 0.03098548]
fiber	f2/2013-1286.npy	1.0	2	[0.9047864 0.09234162]
fiber	f3/2013-1286.npy	1.0	2	[0.8124227 0.27451295]
fiber	f4/2013-1286.npy	1.0	2	[0.85904 0.26093134]
fiber	f5/2013-1286.npy	0.5	1	[0.46312177 0.605572 ]
fiber	f1/2015-4841.npy	1.0	2	[0.780958 0.01896321]
fiber	f2/2015-4841.npy	1.0	2	[0.9760685 0.0244213]
fiber	f3/2015-4841.npy	1.0	2	[0.97373235 0.0597908 ]
fiber	f4/2015-4841.npy	1.0	2	[0.87362885 0.20697182]
fiber	f5/2015-4841.npy	0.5	2	[0.8301187 0.25637633]
fiber	f1/2013-3891.npy	1.0	2	[0.95714617 0.01336442]
fiber	f2/2013-3891.npy	1.0	2	[0.9802997 0.00954836]
fiber	f3/2013-3891.npy	1.0	2	[0.8200115 0.23827095]
fiber	f4/2013-3891.npy	1.0	2	[0.7980822 0.24215926]
fiber	f5/2013-3891.npy	0.5	1	[0.41740358 0.5653511 ]
fiber	f1/2014-2165_3.npy	1.0	2	[0.9533221 0.00494256]
fiber	f2/2014-2165_3.npy	1.0	2	[0.9973416 0.00655987]
fiber	f3/2014-2165_3.npy	1.0	2	[0.9284309 0.15236351]
fiber	f4/2014-2165_3.npy	1.0	2	[0.82870185 0.22860625]
fiber	f5/2014-2165_3.npy	0.0	0	[0.31585115 0.59809124]
fiber	f1/2013-4707.npy	1.0	2	[0.9012926 0.01891615]
fiber	f2/2013-4707.npy	1.0	2	[0.9624659 0.03628532]
fiber	f3/2013-4707.npy	1.0	2	[0.9527286 0.08064983]
fiber	f4/2013-4707.npy	1.0	2	[0.9173573 0.11692082]
fiber	f5/2013-4707.npy	0.5	2	[0.712495 0.30010638]
fiber	f1/2014-1059_2.npy	1.0	2	[0.8206892 0.01360126]
fiber	f2/2014-1059_2.npy	1.0	2	[0.9885357 0.00579021]
fiber	f3/2014-1059_2.npy	1.0	2	[0.95143735 0.09607633]
fiber	f4/2014-1059_2.npy	1.0	2	[0.9750318 0.08182072]
fiber	f5/2014-1059_2.npy	0.5	1	[0.4924796 0.5013769]
fiber	f1/2014-0675.npy	1.0	2	[0.9466946 0.01041528]
fiber	f2/2014-0675.npy	1.0	2	[0.9627556 0.04234089]
fiber	f3/2014-0675.npy	1.0	2	[0.97005403 0.0664243 ]
fiber	f4/2014-0675.npy	1.0	2	[0.9000276 0.17567053]
fiber	f5/2014-0675.npy	1.0	2	[0.87024724 0.17875156]
fiber	f6/2014-0675.npy	0.0	0	[0.23042071 0.53958446]
fiber	f1/2016-0339.npy	1.0	2	[0.92188674 0.00696489]
fiber	f2/2016-0339.npy	1.0	2	[0.99204016 0.0267741 ]
fiber	f3/2016-0339.npy	1.0	2	[0.9574577 0.09369335]
fiber	f4/2016-0339.npy	1.0	2	[0.8856869 0.20131469]
fiber	f5/2016-0339.npy	0.5	1	[0.6226203 0.40078974]
fiber	f1/2015-0009_2.npy	1.0	2	[0.92104816 0.06755788]
fiber	f2/2015-0009_2.npy	0.5	2	[0.88799113 0.17698395]
fiber	f1/2016-0715_1.npy	1.0	2	[0.96637917 0.01636218]
fiber	f2/2016-0715_1.npy	1.0	2	[0.9903831 0.04025518]
fiber	f3/2016-0715_1.npy	1.0	2	[0.9887466 0.05344657]
fiber	f4/2016-0715_1.npy	1.0	2	[0.9187825 0.16216601]
fiber	f5/2016-0715_1.npy	0.0	1	[0.43862963 0.5461136 ]
fiber	f1/2015-0884.npy	1.0	2	[0.8537558 0.01115146]
fiber	f2/2015-0884.npy	1.0	2	[0.981025 0.05642531]
fiber	f3/2015-0884.npy	1.0	2	[0.93281174 0.12135498]
fiber	f4/2015-0884.npy	1.0	2	[0.7739809 0.2712903]
fiber	f5/2015-0884.npy	0.5	0	[0.33687714 0.57178086]
fiber	f1/2013-0949.npy	1.0	2	[0.9528177 0.00657788]
fiber	f2/2013-0949.npy	1.0	2	[0.98464406 0.04660587]
fiber	f3/2013-0949.npy	1.0	2	[0.96411794 0.06208754]
fiber	f4/2013-0949.npy	1.0	2	[0.93552285 0.12899558]
fiber	f5/2013-0949.npy	0.5	1	[0.67069435 0.35715342]
fiber	f1/2015-3058_2.npy	1.0	2	[0.76601774 0.00666742]
fiber	f2/2015-3058_2.npy	1.0	2	[0.9386525 0.11255793]
fiber	f3/2015-3058_2.npy	1.0	2	[0.73514545 0.3001128 ]
fiber	f4/2015-3058_2.npy	0.5	1	[0.7310004 0.3862746]
fiber	f1/2015-3792.npy	1.0	2	[0.9340238 0.05383087]
fiber	f2/2015-3792.npy	1.0	2	[0.95343596 0.0931707 ]
fiber	f3/2015-3792.npy	1.0	2	[0.89529747 0.17018545]
fiber	f4/2015-3792.npy	1.0	1	[0.6067949 0.50333875]
fiber	f5/2015-3792.npy	0.5	1	[0.5117031 0.5556419]
fiber	f1/2014-1918.npy	1.0	2	[0.9151226 0.00808595]
fiber	f2/2014-1918.npy	1.0	2	[0.9934616 0.00375213]
fiber	f3/2014-1918.npy	1.0	2	[0.9233724 0.13496467]
fiber	f4/2014-1918.npy	1.0	2	[0.90495217 0.2076845 ]
fiber	f5/2014-1918.npy	0.5	1	[0.67632896 0.35302636]
fiber	f1/2015-6944.npy	1.0	2	[0.8390996 0.02305641]
fiber	f2/2015-6944.npy	1.0	2	[0.9651221 0.02659658]
fiber	f3/2015-6944.npy	1.0	2	[0.97888535 0.0332773 ]
fiber	f4/2015-6944.npy	1.0	2	[0.92615527 0.09792504]
fiber	f5/2015-6944.npy	1.0	1	[0.54837805 0.4394044 ]
fiber	f6/2015-6944.npy	0.0	0	[0.28605357 0.5627099 ]
fiber	f1/2015-1592.npy	1.0	2	[0.7242418 0.04312738]
fiber	f2/2015-1592.npy	1.0	2	[0.9156151 0.09280226]
fiber	f3/2015-1592.npy	1.0	2	[0.9056646 0.11843497]
fiber	f4/2015-1592.npy	1.0	2	[0.88449967 0.18774062]
fiber	f5/2015-1592.npy	0.5	1	[0.5831441 0.45389983]
fiber	f1/2014-6428.npy	1.0	2	[0.76166344 0.07121421]
fiber	f2/2014-6428.npy	1.0	2	[0.8956023 0.09482611]
fiber	f3/2014-6428.npy	1.0	2	[0.9391706 0.07613281]
fiber	f4/2014-6428.npy	1.0	2	[0.85310686 0.17835215]
fiber	f5/2014-6428.npy	0.5	1	[0.5423825 0.41518185]
fiber	f1/2015-2197.npy	1.0	2	[0.9704264 0.02795507]
fiber	f2/2015-2197.npy	1.0	2	[0.97263587 0.085975 ]
fiber	f3/2015-2197.npy	1.0	2	[0.89418375 0.20476834]
fiber	f4/2015-2197.npy	1.0	2	[0.9195885 0.16015805]
fiber	f5/2015-2197.npy	0.5	1	[0.62763137 0.35120913]
fiber	f1/2015-6656.npy	1.0	2	[0.87242126 0.01027109]
fiber	f2/2015-6656.npy	1.0	2	[0.91973424 0.1203795 ]
fiber	f3/2015-6656.npy	1.0	2	[0.86435497 0.22538577]
fiber	f4/2015-6656.npy	1.0	2	[0.78210217 0.33116043]
fiber	f5/2015-6656.npy	0.0	1	[0.40396163 0.57281893]
fiber	f1/2013-1462.npy	1.0	2	[0.7565595 0.09332219]
fiber	f2/2013-1462.npy	1.0	2	[0.9599003 0.04656767]
fiber	f3/2013-1462.npy	1.0	2	[0.9269379 0.12107795]
fiber	f4/2013-1462.npy	0.5	2	[0.7930719 0.30034557]
fiber	f1/2014-1156.npy	1.0	2	[0.9249875 0.00654599]
fiber	f2/2014-1156.npy	1.0	2	[0.91429406 0.08503692]
fiber	f3/2014-1156.npy	1.0	2	[0.91466624 0.14232454]
fiber	f4/2014-1156.npy	1.0	2	[0.7919545 0.2831285]
fiber	f5/2014-1156.npy	0.0	0	[0.22325806 0.630606 ]
fiber	f1/2013-1827.npy	1.0	2	[0.97085047 0.07810975]
fiber	f2/2013-1827.npy	1.0	2	[0.852504 0.22478737]
fiber	f3/2013-1827.npy	1.0	0	[0.35354668 0.48909688]
fiber	f4/2013-1827.npy	0.5	1	[0.64365023 0.41905385]
fiber	f1/2014-2677.npy	1.0	2	[0.9375863 0.00371462]
fiber	f2/2014-2677.npy	1.0	2	[0.99179274 0.0029565 ]
fiber	f3/2014-2677.npy	1.0	2	[0.9567711 0.07544148]
fiber	f4/2014-2677.npy	1.0	2	[0.8957301 0.18793513]
fiber	f5/2014-2677.npy	0.5	1	[0.5069866 0.45267582]
fiber	f1/2014-3593_4.npy	1.0	2	[0.90298927 0.04882867]
fiber	f2/2014-3593_4.npy	1.0	2	[0.98048705 0.06223256]
fiber	f3/2014-3593_4.npy	1.0	2	[0.88450956 0.21216185]
fiber	f4/2014-3593_4.npy	0.5	1	[0.7065893 0.47113883]
fiber	f1/2014-3679_2.npy	1.0	2	[0.88814586 0.04110046]
fiber	f2/2014-3679_2.npy	1.0	1	[0.7213822 0.39938632]
fiber	f3/2014-3679_2.npy	1.0	2	[0.8720815 0.18660577]
fiber	f4/2014-3679_2.npy	0.5	2	[0.716646 0.313183]
fiber	f1/2015-2932.npy	1.0	2	[0.8691024 0.01723639]
fiber	f2/2015-2932.npy	1.0	2	[0.9235154 0.04784322]
fiber	f3/2015-2932.npy	1.0	2	[0.9329153 0.11035298]
fiber	f4/2015-2932.npy	1.0	2	[0.9293261 0.17133944]
fiber	f5/2015-2932.npy	1.0	1	[0.5904226 0.47512212]
fiber	f6/2015-2932.npy	0.0	0	[0.20264775 0.51399225]
fiber	f1/2013-0344.npy	1.0	2	[0.8780509 0.04623761]
fiber	f2/2013-0344.npy	1.0	2	[0.80147326 0.29026288]
fiber	f3/2013-0344.npy	1.0	2	[0.86739373 0.21321237]
fiber	f4/2013-0344.npy	1.0	2	[0.7330182 0.3298994]
fiber	f5/2013-0344.npy	0.0	1	[0.42470232 0.54665285]
fiber	f1/2013-4993.npy	1.0	2	[0.95703596 0.00519863]
fiber	f2/2013-4993.npy	1.0	2	[0.77480733 0.29377884]
fiber	f3/2013-4993.npy	1.0	2	[0.96099085 0.08517243]
fiber	f4/2013-4993.npy	1.0	2	[0.8482601 0.23441227]
fiber	f5/2013-4993.npy	0.0	1	[0.4997203 0.50187325]
fiber	f1/2016-0732.npy	1.0	2	[0.8772755 0.00622207]
fiber	f2/2016-0732.npy	1.0	2	[0.9693867 0.0740568]
fiber	f3/2016-0732.npy	0.5	2	[0.8932733 0.20204322]
fiber	f1/2013-4702_1.npy	1.0	2	[0.9388973 0.02714625]
fiber	f2/2013-4702_1.npy	1.0	2	[0.9697669 0.08747774]
fiber	f3/2013-4702_1.npy	1.0	2	[0.9161894 0.17293425]
fiber	f4/2013-4702_1.npy	1.0	2	[0.8305196 0.23584846]
fiber	f5/2013-4702_1.npy	0.5	1	[0.5922863 0.36972058]
fiber	f1/2013-3136.npy	1.0	2	[0.9761657 0.00349217]
fiber	f2/2013-3136.npy	1.0	2	[0.9728933 0.09853058]
fiber	f3/2013-3136.npy	1.0	2	[0.96126103 0.09095974]
fiber	f4/2013-3136.npy	1.0	2	[0.8428112 0.24156474]
fiber	f5/2013-3136.npy	1.0	1	[0.6307766 0.37961462]
fiber	f6/2013-3136.npy	0.0	0	[0.23221675 0.56154436]
fiber	f1/2013-1594.npy	1.0	2	[0.8776502 0.06426535]
fiber	f2/2013-1594.npy	1.0	2	[0.98036593 0.05852553]
fiber	f3/2013-1594.npy	1.0	2	[0.9900157 0.03586087]
fiber	f4/2013-1594.npy	1.0	2	[0.93023735 0.14512204]
fiber	f5/2013-1594.npy	1.0	1	[0.6375893 0.34194437]
fiber	f6/2013-1594.npy	0.0	0	[0.28768954 0.58950615]
fiber	f1/2015-2859.npy	1.0	2	[0.9065605 0.00994667]
fiber	f2/2015-2859.npy	1.0	2	[0.95780617 0.06129754]
fiber	f3/2015-2859.npy	1.0	2	[0.9562751 0.0926291]
fiber	f4/2015-2859.npy	1.0	2	[0.9087599 0.1412444]
fiber	f5/2015-2859.npy	1.0	2	[0.70373285 0.28538865]
fiber	f6/2015-2859.npy	1.0	1	[0.58777195 0.41149956]
fiber	f1/2013-4566.npy	1.0	2	[0.9035581 0.01360946]
fiber	f2/2013-4566.npy	1.0	2	[0.9475803 0.09549424]
fiber	f3/2013-4566.npy	1.0	2	[0.8861009 0.18206133]
fiber	f4/2013-4566.npy	1.0	1	[0.7196236 0.3636134]
fiber	f5/2013-4566.npy	0.0	0	[0.2936859 0.5304206]
fiber	f1/2016-0781.npy	1.0	2	[0.9080722 0.01564517]
fiber	f2/2016-0781.npy	1.0	2	[0.9603207 0.03223705]
fiber	f3/2016-0781.npy	1.0	2	[0.9861995 0.01517592]
fiber	f4/2016-0781.npy	1.0	2	[0.9709839 0.07985759]
fiber	f5/2016-0781.npy	0.5	1	[0.6092444 0.3611298]
fiber	f1/2015-4585.npy	1.0	2	[0.81682014 0.00878118]
fiber	f2/2015-4585.npy	1.0	2	[0.9917679 0.0230908]
fiber	f3/2015-4585.npy	1.0	2	[0.94191813 0.09792026]
fiber	f4/2015-4585.npy	0.5	2	[0.83960384 0.28908342]
fiber	f1/2015-3271.npy	1.0	2	[0.95729834 0.00705469]
fiber	f2/2015-3271.npy	1.0	2	[0.9881443 0.02831599]
fiber	f3/2015-3271.npy	1.0	2	[0.9712035 0.02826464]
fiber	f4/2015-3271.npy	1.0	2	[0.89334434 0.18946093]
fiber	f5/2015-3271.npy	1.0	1	[0.54018366 0.39795348]
fiber	f6/2015-3271.npy	0.0	0	[0.19418666 0.5462422 ]
fiber	f1/2013-3522.npy	1.0	2	[0.9420428 0.0071899]
fiber	f2/2013-3522.npy	1.0	2	[0.9715504 0.0363672]
fiber	f3/2013-3522.npy	1.0	2	[0.9825935 0.03963768]
fiber	f4/2013-3522.npy	1.0	2	[0.9045802 0.17228998]
fiber	f5/2013-3522.npy	1.0	2	[0.7271118 0.25698394]
fiber	f6/2013-3522.npy	0.5	0	[0.21443404 0.5440625 ]
fiber	f1/2013-6557_2.npy	1.0	2	[0.90052 0.03511003]
fiber	f2/2013-6557_2.npy	1.0	2	[0.9577053 0.03447659]
fiber	f3/2013-6557_2.npy	1.0	2	[0.94603324 0.08733197]
fiber	f4/2013-6557_2.npy	1.0	2	[0.92736876 0.14508328]
fiber	f5/2013-6557_2.npy	0.5	1	[0.6148702 0.36531785]
fiber	f1/2015-2104.npy	1.0	2	[0.9465789 0.01612636]
fiber	f2/2015-2104.npy	1.0	2	[0.9790355 0.04045121]
fiber	f3/2015-2104.npy	1.0	2	[0.94597787 0.15146852]
fiber	f4/2015-2104.npy	1.0	2	[0.71143526 0.30817762]
fiber	f5/2015-2104.npy	1.0	1	[0.56212705 0.44104847]
fiber	f6/2015-2104.npy	0.0	0	[0.26237932 0.5930018 ]
fiber	f1/2013-4095_1.npy	1.0	2	[0.978027 0.00157291]
fiber	f2/2013-4095_1.npy	1.0	2	[0.9110077 0.03373728]
fiber	f3/2013-4095_1.npy	1.0	2	[0.97474855 0.05165326]
fiber	f4/2013-4095_1.npy	1.0	2	[0.7828039 0.2916231]
fiber	f5/2013-4095_1.npy	1.0	1	[0.57860297 0.4048602 ]
fiber	f6/2013-4095_1.npy	0.5	1	[0.38637936 0.59969103]
fiber	f1/2016-0602.npy	1.0	2	[0.88234675 0.00619174]
fiber	f2/2016-0602.npy	1.0	2	[0.95655406 0.08124883]
fiber	f3/2016-0602.npy	1.0	2	[0.896295 0.13515162]
fiber	f4/2016-0602.npy	1.0	1	[0.7169813 0.38677278]
fiber	f5/2016-0602.npy	0.0	1	[0.5457293 0.42719126]
fiber	f1/2015-6716.npy	1.0	2	[0.77345526 0.24014014]
fiber	f2/2015-6716.npy	1.0	2	[0.8963988 0.0987296]
fiber	f3/2015-6716.npy	1.0	2	[0.74404675 0.3391347 ]
fiber	f4/2015-6716.npy	1.0	1	[0.50326025 0.47886294]
fiber	f5/2015-6716.npy	0.0	1	[0.498282 0.45883846]
fiber	f1/2014-5724.npy	1.0	2	[0.9568264 0.0236083]
fiber	f2/2014-5724.npy	1.0	2	[0.9833997 0.03353976]
fiber	f3/2014-5724.npy	1.0	2	[0.9244518 0.1523218]
fiber	f4/2014-5724.npy	1.0	2	[0.8665427 0.22261201]
fiber	f5/2014-5724.npy	1.0	1	[0.61558867 0.35882518]
fiber	f6/2014-5724.npy	0.0	0	[0.23413616 0.6172304 ]
fiber	f1/2015-3267.npy	1.0	2	[0.89465433 0.01293427]
fiber	f2/2015-3267.npy	1.0	2	[0.9209832 0.03545251]
fiber	f3/2015-3267.npy	1.0	2	[0.99180496 0.02859025]
fiber	f4/2015-3267.npy	1.0	2	[0.9372737 0.11464731]
fiber	f5/2015-3267.npy	0.5	2	[0.80269367 0.21989027]
fiber	f1/2013-1542.npy	1.0	2	[0.8822956 0.01076927]
fiber	f2/2013-1542.npy	1.0	2	[0.88686436 0.18847884]
fiber	f3/2013-1542.npy	1.0	2	[0.9162457 0.16677926]
fiber	f4/2013-1542.npy	1.0	2	[0.8045855 0.27172613]
fiber	f5/2013-1542.npy	0.0	0	[0.23689678 0.5746625 ]
fiber	f1/2015-4688.npy	1.0	2	[0.9675216 0.00168079]
fiber	f2/2015-4688.npy	1.0	2	[0.97365135 0.00453229]
fiber	f3/2015-4688.npy	1.0	2	[0.9874047 0.01261518]
fiber	f4/2015-4688.npy	1.0	2	[0.9431324 0.11602218]
fiber	f5/2015-4688.npy	1.0	1	[0.5773637 0.37451395]
fiber	f6/2015-4688.npy	0.0	0	[0.28162462 0.4964731 ]
fiber	f1/2016-0934.npy	1.0	2	[0.72122294 0.03173916]
fiber	f2/2016-0934.npy	1.0	2	[0.9697677 0.06551013]
fiber	f3/2016-0934.npy	1.0	2	[0.8627037 0.20623091]
fiber	f4/2016-0934.npy	1.0	2	[0.8153234 0.24061647]
fiber	f5/2016-0934.npy	0.5	1	[0.42251188 0.53167534]
fiber	f1/2015-0579.npy	1.0	2	[0.97254544 0.00748879]
fiber	f2/2015-0579.npy	1.0	2	[0.9085538 0.06975135]
fiber	f3/2015-0579.npy	1.0	2	[0.9381396 0.11688888]
fiber	f4/2015-0579.npy	1.0	1	[0.63178706 0.40816438]
fiber	f5/2015-0579.npy	0.5	0	[0.31059727 0.54150313]
fiber	f1/2013-6617.npy	1.0	2	[0.86703235 0.02906588]
fiber	f2/2013-6617.npy	1.0	2	[0.96106714 0.05607303]
fiber	f3/2013-6617.npy	1.0	2	[0.96600115 0.07377358]
fiber	f4/2013-6617.npy	1.0	2	[0.8718215 0.24555449]
fiber	f5/2013-6617.npy	1.0	1	[0.62250495 0.43404374]
fiber	f6/2013-6617.npy	0.0	0	[0.1909786 0.55719763]
fiber	f1/2014-1653_1.npy	1.0	2	[0.7959254 0.01957202]
fiber	f2/2014-1653_1.npy	1.0	2	[0.98143137 0.04619934]
fiber	f3/2014-1653_1.npy	0.5	2	[0.9507213 0.06894485]
fiber	f1/2014-5623.npy	1.0	2	[0.89922285 0.01813222]
fiber	f2/2014-5623.npy	1.0	2	[0.98394877 0.02156305]
fiber	f3/2014-5623.npy	1.0	2	[0.9707578 0.05160925]
fiber	f4/2014-5623.npy	1.0	2	[0.9229154 0.14830957]
fiber	f5/2014-5623.npy	0.5	1	[0.49944878 0.51322615]
fiber	f1/2015-3051_3.npy	1.0	2	[0.7670833 0.05683877]
fiber	f2/2015-3051_3.npy	1.0	2	[0.96267873 0.04964185]
fiber	f3/2015-3051_3.npy	1.0	2	[0.9212299 0.10925604]
fiber	f4/2015-3051_3.npy	0.0	1	[0.6010006 0.41651765]
fiber	f1/2015-0821.npy	1.0	2	[0.8818846 0.01007439]
fiber	f2/2015-0821.npy	1.0	2	[0.9803585 0.03164031]
fiber	f3/2015-0821.npy	1.0	2	[0.90603465 0.18125619]
fiber	f4/2015-0821.npy	1.0	2	[0.87542504 0.21852103]
fiber	f5/2015-0821.npy	0.0	0	[0.28585228 0.5371303 ]
fiber	f1/2016-0192_1.npy	1.0	2	[0.94171184 0.01626434]
fiber	f2/2016-0192_1.npy	1.0	2	[0.9715145 0.06581969]
fiber	f3/2016-0192_1.npy	1.0	2	[0.96778685 0.06013432]
fiber	f4/2016-0192_1.npy	1.0	2	[0.88532364 0.1950258 ]
fiber	f5/2016-0192_1.npy	0.0	1	[0.3724897 0.62910414]
fiber	f1/2013-5049.npy	1.0	2	[0.87172526 0.03441648]
fiber	f2/2013-5049.npy	1.0	2	[0.9009349 0.08071038]
fiber	f3/2013-5049.npy	1.0	2	[0.963803 0.0494429]
fiber	f4/2013-5049.npy	0.5	2	[0.7962858 0.2703919]
fiber	f1/2013-5359.npy	1.0	2	[0.98837847 0.00693121]
fiber	f2/2013-5359.npy	1.0	2	[0.95692956 0.03071912]
fiber	f3/2013-5359.npy	1.0	2	[0.947731 0.11771034]
fiber	f4/2013-5359.npy	0.5	1	[0.7274424 0.36890015]
fiber	f1/2015-2511.npy	1.0	2	[0.9370813 0.00659067]
fiber	f2/2015-2511.npy	1.0	2	[0.99791175 0.00483169]
fiber	f3/2015-2511.npy	1.0	2	[0.9797937 0.03417575]
fiber	f4/2015-2511.npy	1.0	2	[0.98112446 0.05388168]
fiber	f5/2015-2511.npy	0.5	1	[0.5133177 0.56308514]
fiber	f1/2014-6221.npy	1.0	2	[0.9766449 0.02011682]
fiber	f2/2014-6221.npy	1.0	2	[0.9821499 0.02905 ]
fiber	f3/2014-6221.npy	1.0	2	[0.991742 0.02272837]
fiber	f4/2014-6221.npy	1.0	2	[0.9676582 0.10579285]
fiber	f5/2014-6221.npy	1.0	2	[0.71407884 0.31659183]
fiber	f6/2014-6221.npy	0.0	0	[0.17324695 0.54958093]
fiber	f1/2015-2137.npy	1.0	2	[0.88446975 0.02302205]
fiber	f2/2015-2137.npy	1.0	2	[0.9739367 0.0377349]
fiber	f3/2015-2137.npy	1.0	2	[0.867702 0.15432297]
fiber	f4/2015-2137.npy	1.0	2	[0.7599631 0.28296155]
fiber	f5/2015-2137.npy	0.5	1	[0.5963743 0.3555776]
fiber	f1/2013-4676_3.npy	1.0	2	[0.8464535 0.16812241]
fiber	f2/2013-4676_3.npy	1.0	2	[0.9234177 0.16645128]
fiber	f3/2013-4676_3.npy	1.0	2	[0.73068225 0.3145008 ]
fiber	f4/2013-4676_3.npy	0.5	1	[0.6330714 0.4625603]
fiber	f1/2014-5861.npy	1.0	2	[0.9509953 0.00430741]
fiber	f2/2014-5861.npy	1.0	2	[0.9778952 0.0244567]
fiber	f3/2014-5861.npy	1.0	2	[0.9713538 0.08103285]
fiber	f4/2014-5861.npy	1.0	1	[0.63066465 0.40691996]
fiber	f5/2014-5861.npy	0.0	1	[0.54465693 0.48028687]
fiber	f1/2016-0796.npy	1.0	2	[0.94494665 0.00807762]
fiber	f2/2016-0796.npy	1.0	2	[0.97825843 0.02668913]
fiber	f3/2016-0796.npy	1.0	2	[0.95192295 0.12752526]
fiber	f4/2016-0796.npy	1.0	2	[0.88701564 0.17341289]
fiber	f5/2016-0796.npy	1.0	2	[0.7156337 0.31181023]
fiber	f6/2016-0796.npy	0.0	0	[0.3284405 0.5188846]
fiber	f1/2014-6589.npy	1.0	2	[0.9736067 0.0096498]
fiber	f2/2014-6589.npy	1.0	2	[0.99209654 0.01741567]
fiber	f3/2014-6589.npy	1.0	2	[0.9082088 0.19988918]
fiber	f4/2014-6589.npy	1.0	2	[0.8797953 0.20965624]
fiber	f5/2014-6589.npy	1.0	1	[0.42031145 0.4964361 ]
fiber	f6/2014-6589.npy	0.5	0	[0.3090173 0.61376196]
fiber	f1/2014-3593_1.npy	1.0	2	[0.85988057 0.11313425]
fiber	f2/2014-3593_1.npy	1.0	2	[0.9890919 0.0418447]
fiber	f3/2014-3593_1.npy	1.0	2	[0.9412712 0.14392775]
fiber	f4/2014-3593_1.npy	0.5	1	[0.7054448 0.37135145]
fiber	f1/2013-4649.npy	1.0	2	[0.8999201 0.02832154]
fiber	f2/2013-4649.npy	1.0	2	[0.87131745 0.15562236]
fiber	f3/2013-4649.npy	1.0	2	[0.87707275 0.200214 ]
fiber	f4/2013-4649.npy	1.0	2	[0.9233417 0.19597249]
fiber	f5/2013-4649.npy	0.0	1	[0.42217925 0.564925 ]
fiber	f1/2015-2030.npy	1.0	2	[0.8744941 0.01444043]
fiber	f2/2015-2030.npy	1.0	2	[0.9771637 0.02776994]
fiber	f3/2015-2030.npy	1.0	2	[0.90144837 0.07986435]
fiber	f4/2015-2030.npy	1.0	2	[0.89974433 0.15012361]
fiber	f5/2015-2030.npy	0.5	1	[0.44649634 0.524265 ]
fiber	f1/2014-3040_1.npy	1.0	2	[0.95478505 0.00281393]
fiber	f2/2014-3040_1.npy	1.0	2	[0.9729427 0.02931056]
fiber	f3/2014-3040_1.npy	1.0	2	[0.99653316 0.01255127]
fiber	f4/2014-3040_1.npy	1.0	2	[0.9549864 0.1250612]
fiber	f5/2014-3040_1.npy	0.5	1	[0.6292371 0.37572864]
fiber	f1/2014-6266.npy	1.0	2	[0.87122065 0.05428965]
fiber	f2/2014-6266.npy	1.0	2	[0.96290195 0.04989478]
fiber	f3/2014-6266.npy	1.0	2	[0.9684739 0.04867584]
fiber	f4/2014-6266.npy	1.0	2	[0.94622916 0.11998162]
fiber	f5/2014-6266.npy	1.0	1	[0.60863703 0.39799818]
fiber	f6/2014-6266.npy	0.0	0	[0.28378856 0.5871403 ]
fiber	f1/2014-0357.npy	1.0	2	[0.93213797 0.01367542]
fiber	f2/2014-0357.npy	1.0	2	[0.9753097 0.06260541]
fiber	f3/2014-0357.npy	1.0	2	[0.93895596 0.12366021]
fiber	f4/2014-0357.npy	1.0	2	[0.9266305 0.16849513]
fiber	f5/2014-0357.npy	1.0	1	[0.4835116 0.53267425]
fiber	f6/2014-0357.npy	0.0	0	[0.30659354 0.62112737]
fiber	f1/2013-6355.npy	1.0	2	[0.98999375 0.00489016]
fiber	f2/2013-6355.npy	1.0	2	[0.9714318 0.07973982]
fiber	f3/2013-6355.npy	1.0	2	[0.8583949 0.24357861]
fiber	f4/2013-6355.npy	1.0	2	[0.8507683 0.22447504]
fiber	f5/2013-6355.npy	0.0	0	[0.2999426 0.5010889]
fiber	f1/2014-5181_2.npy	1.0	2	[0.9505177 0.00559398]
fiber	f2/2014-5181_2.npy	1.0	2	[0.99446774 0.00892684]
fiber	f3/2014-5181_2.npy	1.0	2	[0.8970615 0.12233292]
fiber	f4/2014-5181_2.npy	1.0	2	[0.87177366 0.21314192]
fiber	f5/2014-5181_2.npy	0.0	1	[0.43284988 0.5255155 ]
fiber	f1/2014-5321.npy	1.0	2	[0.9008439 0.01704516]
fiber	f2/2014-5321.npy	1.0	2	[0.9600768 0.03351934]
fiber	f3/2014-5321.npy	1.0	2	[0.8964261 0.12906036]
fiber	f4/2014-5321.npy	1.0	2	[0.9018748 0.1487377]
fiber	f5/2014-5321.npy	0.5	1	[0.5642902 0.435695 ]
fiber	f1/2015-2293.npy	1.0	2	[0.86964536 0.04575356]
fiber	f2/2015-2293.npy	1.0	2	[0.86522865 0.19790688]
fiber	f3/2015-2293.npy	1.0	2	[0.8894431 0.19139467]
fiber	f4/2015-2293.npy	1.0	2	[0.7976243 0.30869743]
fiber	f5/2015-2293.npy	1.0	2	[0.7216314 0.3311329]
fiber	f6/2015-2293.npy	0.0	0	[0.29102623 0.43409112]
fiber	f1/2015-2284.npy	1.0	2	[0.9522115 0.02389443]
fiber	f2/2015-2284.npy	1.0	2	[0.8309832 0.25286 ]
fiber	f3/2015-2284.npy	1.0	2	[0.78001803 0.26401064]
fiber	f4/2015-2284.npy	0.5	2	[0.66430885 0.3400862 ]
fiber	f1/2016-0864.npy	1.0	2	[0.93489194 0.02193605]
fiber	f2/2016-0864.npy	1.0	2	[0.95996773 0.07303642]
fiber	f3/2016-0864.npy	1.0	2	[0.9820994 0.03450322]
fiber	f4/2016-0864.npy	0.5	2	[0.80537266 0.27755177]
fiber	f1/2015-6719.npy	1.0	2	[0.7798459 0.02679624]
fiber	f2/2015-6719.npy	1.0	2	[0.91442496 0.063559 ]
fiber	f3/2015-6719.npy	1.0	2	[0.91510487 0.11072138]
fiber	f4/2015-6719.npy	1.0	2	[0.935949 0.0973966]
fiber	f5/2015-6719.npy	1.0	2	[0.70843047 0.29197496]
fiber	f6/2015-6719.npy	0.5	1	[0.45434174 0.4839171 ]
fiber	f1/2015-1146.npy	1.0	2	[0.88568604 0.02252313]
fiber	f2/2015-1146.npy	1.0	2	[0.951483 0.07240251]
fiber	f3/2015-1146.npy	1.0	2	[0.96393114 0.05789452]
fiber	f4/2015-1146.npy	1.0	2	[0.91109914 0.13193473]
fiber	f5/2015-1146.npy	1.0	1	[0.6435258 0.37847748]
fiber	f6/2015-1146.npy	0.5	0	[0.2792667 0.5924041]
fiber	f1/2015-2290_2.npy	1.0	2	[0.9676989 0.00611597]
fiber	f2/2015-2290_2.npy	1.0	2	[0.98686767 0.02060923]
fiber	f3/2015-2290_2.npy	1.0	2	[0.97405136 0.07850991]
fiber	f4/2015-2290_2.npy	1.0	1	[0.74691445 0.34859008]
fiber	f5/2015-2290_2.npy	0.0	1	[0.5080132 0.5077285]
fiber	f1/2013-3525_1.npy	1.0	2	[0.949407 0.00938134]
fiber	f2/2013-3525_1.npy	1.0	2	[0.9891978 0.03549417]
fiber	f3/2013-3525_1.npy	1.0	2	[0.97319984 0.06774274]
fiber	f4/2013-3525_1.npy	1.0	2	[0.779987 0.31098783]
fiber	f5/2013-3525_1.npy	0.5	1	[0.5218839 0.5251814]
fiber	f1/2014-6197.npy	1.0	2	[0.713375 0.02793374]
fiber	f2/2014-6197.npy	1.0	2	[0.860526 0.10840738]
fiber	f3/2014-6197.npy	1.0	2	[0.83419794 0.17795287]
fiber	f4/2014-6197.npy	1.0	2	[0.8702125 0.1451114]
fiber	f5/2014-6197.npy	1.0	2	[0.7583863 0.25975052]
fiber	f6/2014-6197.npy	0.0	0	[0.27293172 0.52982026]
fiber	f1/2015-5303.npy	1.0	2	[0.76771396 0.02001684]
fiber	f2/2015-5303.npy	1.0	2	[0.99143124 0.0150696 ]
fiber	f3/2015-5303.npy	1.0	2	[0.95862216 0.01382207]
fiber	f4/2015-5303.npy	1.0	2	[0.98775333 0.05227422]
fiber	f5/2015-5303.npy	0.0	1	[0.4667436 0.5907738]
fiber	f1/2014-0510_3.npy	1.0	2	[0.8805133 0.01349958]
fiber	f2/2014-0510_3.npy	1.0	2	[0.9826788 0.03689722]
fiber	f3/2014-0510_3.npy	1.0	2	[0.9287435 0.10812088]
fiber	f4/2014-0510_3.npy	1.0	1	[0.7021726 0.37077084]
fiber	f5/2014-0510_3.npy	0.0	0	[0.26017565 0.5226509 ]
fiber	f1/2015-4041.npy	1.0	2	[0.90490335 0.00677184]
fiber	f2/2015-4041.npy	1.0	2	[0.9694428 0.05030233]
fiber	f3/2015-4041.npy	1.0	2	[0.8743439 0.1913325]
fiber	f4/2015-4041.npy	1.0	2	[0.7613089 0.3264782]
fiber	f5/2015-4041.npy	0.0	0	[0.32625577 0.60814637]
fiber	f1/2015-3232.npy	1.0	2	[0.9081765 0.00721025]
fiber	f2/2015-3232.npy	1.0	2	[0.9577936 0.12949012]
fiber	f3/2015-3232.npy	1.0	2	[0.96881425 0.05791195]
fiber	f4/2015-3232.npy	1.0	2	[0.87078714 0.22898427]
fiber	f5/2015-3232.npy	0.5	1	[0.47007445 0.5823711 ]
fiber	f1/2013-0015.npy	1.0	2	[0.9893527 0.00369689]
fiber	f2/2013-0015.npy	1.0	2	[0.9866273 0.03808677]
fiber	f3/2013-0015.npy	1.0	2	[0.97842115 0.06751792]
fiber	f4/2013-0015.npy	1.0	2	[0.8158951 0.26367497]
fiber	f5/2013-0015.npy	0.5	0	[0.29796016 0.54023504]
fiber	f1/2015-5323.npy	1.0	2	[0.83432806 0.02126564]
fiber	f2/2015-5323.npy	1.0	2	[0.98305744 0.02179771]
fiber	f3/2015-5323.npy	1.0	2	[0.97332114 0.02192783]
fiber	f4/2015-5323.npy	1.0	2	[0.94258744 0.10832415]
fiber	f5/2015-5323.npy	0.5	2	[0.74260217 0.30492488]
fiber	f1/2014-2504.npy	1.0	2	[0.9385389 0.00991948]
fiber	f2/2014-2504.npy	1.0	2	[0.98137695 0.02008992]
fiber	f3/2014-2504.npy	1.0	2	[0.8937506 0.22960123]
fiber	f4/2014-2504.npy	1.0	2	[0.8083972 0.3020538]
fiber	f5/2014-2504.npy	0.0	1	[0.52629274 0.40743718]
fiber	f1/2014-3977.npy	1.0	2	[0.81107026 0.00931118]
fiber	f2/2014-3977.npy	1.0	2	[0.9845829 0.02721975]
fiber	f3/2014-3977.npy	1.0	2	[0.926022 0.13878945]
fiber	f4/2014-3977.npy	1.0	2	[0.90970874 0.18405202]
fiber	f5/2014-3977.npy	0.5	1	[0.3695989 0.54613185]
fiber	f1/2013-2838.npy	1.0	2	[0.8771641 0.02086043]
fiber	f2/2013-2838.npy	1.0	2	[0.8990702 0.17754504]
fiber	f3/2013-2838.npy	1.0	2	[0.9644668 0.07450525]
fiber	f4/2013-2838.npy	1.0	2	[0.90554875 0.15931256]
fiber	f5/2013-2838.npy	1.0	2	[0.77637583 0.31279072]
fiber	f6/2013-2838.npy	0.0	0	[0.2631057 0.50901955]
fiber	f1/2013-1896.npy	1.0	2	[0.9460765 0.01064655]
fiber	f2/2013-1896.npy	1.0	2	[0.9576901 0.05695727]
fiber	f3/2013-1896.npy	1.0	2	[0.93862534 0.09675819]
fiber	f4/2013-1896.npy	1.0	2	[0.8573623 0.21873952]
fiber	f5/2013-1896.npy	1.0	1	[0.5940494 0.38817984]
fiber	f6/2013-1896.npy	0.0	0	[0.2900326 0.55386925]
fiber	f1/2014-2122.npy	1.0	2	[0.97641045 0.00193325]
fiber	f2/2014-2122.npy	1.0	2	[0.9708466 0.03888232]
fiber	f3/2014-2122.npy	1.0	2	[0.9738081 0.07447156]
fiber	f4/2014-2122.npy	1.0	2	[0.8793364 0.19909428]
fiber	f5/2014-2122.npy	1.0	1	[0.60870016 0.39767495]
fiber	f6/2014-2122.npy	0.0	0	[0.23568961 0.53969455]
fiber	f1/2014-3867_4.npy	1.0	2	[0.89501065 0.01210066]
fiber	f2/2014-3867_4.npy	1.0	2	[0.9579787 0.05961728]
fiber	f3/2014-3867_4.npy	1.0	2	[0.9796983 0.0439237]
fiber	f4/2014-3867_4.npy	1.0	2	[0.72705734 0.28628433]
fiber	f5/2014-3867_4.npy	0.5	1	[0.43530014 0.44944245]
fiber	f1/2013-4217_2.npy	1.0	2	[0.85253555 0.01807338]
fiber	f2/2013-4217_2.npy	1.0	2	[0.9524935 0.05072005]
fiber	f3/2013-4217_2.npy	1.0	2	[0.9165041 0.11129651]
fiber	f4/2013-4217_2.npy	1.0	2	[0.90234065 0.13886039]
fiber	f5/2013-4217_2.npy	1.0	1	[0.64884925 0.37411624]
fiber	f6/2013-4217_2.npy	0.0	0	[0.24664055 0.54965943]
fiber	f1/2014-1961.npy	1.0	2	[0.93663543 0.03604409]
fiber	f2/2014-1961.npy	1.0	2	[0.9642096 0.07360723]
fiber	f3/2014-1961.npy	1.0	2	[0.95488495 0.09748792]
fiber	f4/2014-1961.npy	1.0	2	[0.8855991 0.17998414]
fiber	f5/2014-1961.npy	0.0	1	[0.5441484 0.45323437]
fiber	f1/2015-0536.npy	1.0	2	[0.96413445 0.00490323]
fiber	f2/2015-0536.npy	1.0	2	[0.98624843 0.03458598]
fiber	f3/2015-0536.npy	1.0	2	[0.98419684 0.03007824]
fiber	f4/2015-0536.npy	0.5	2	[0.85720015 0.24648482]
fiber	f1/2013-4279.npy	1.0	2	[0.6556741 0.01858472]
fiber	f2/2013-4279.npy	1.0	2	[0.94074994 0.07439889]
fiber	f3/2013-4279.npy	1.0	2	[0.8676625 0.20901783]
fiber	f4/2013-4279.npy	1.0	2	[0.8656021 0.22673963]
fiber	f5/2013-4279.npy	0.5	1	[0.46762708 0.59815764]
fiber	f1/2014-2327.npy	1.0	2	[0.9056451 0.00652905]
fiber	f2/2014-2327.npy	1.0	2	[0.9644108 0.04715883]
fiber	f3/2014-2327.npy	1.0	2	[0.9406859 0.03586509]
fiber	f4/2014-2327.npy	1.0	2	[0.9155627 0.16712812]
fiber	f5/2014-2327.npy	0.5	1	[0.60980266 0.44188356]
fiber	f1/2015-2604.npy	1.0	2	[0.91237456 0.01173688]
fiber	f2/2015-2604.npy	1.0	2	[0.9481821 0.06253213]
fiber	f3/2015-2604.npy	1.0	2	[0.9246189 0.13408251]
fiber	f4/2015-2604.npy	1.0	2	[0.74977577 0.32558239]
fiber	f5/2015-2604.npy	0.5	0	[0.32031563 0.5552709 ]
fiber	f1/2015-4993.npy	1.0	2	[0.9736656 0.00182092]
fiber	f2/2015-4993.npy	1.0	2	[0.9643516 0.06195039]
fiber	f3/2015-4993.npy	1.0	2	[0.9623581 0.09036525]
fiber	f4/2015-4993.npy	1.0	2	[0.8467819 0.24581304]
fiber	f5/2015-4993.npy	0.0	1	[0.62653136 0.4664912 ]
fiber	f1/2013-0219.npy	1.0	2	[0.9074882 0.01583227]
fiber	f2/2013-0219.npy	1.0	2	[0.9611182 0.10585024]
fiber	f3/2013-0219.npy	1.0	2	[0.7977388 0.2617902]
fiber	f4/2013-0219.npy	0.5	1	[0.64376336 0.3931168 ]
fiber	f1/2015-0964_1.npy	1.0	2	[0.91975653 0.0208152 ]
fiber	f2/2015-0964_1.npy	1.0	2	[0.9695682 0.02651313]
fiber	f3/2015-0964_1.npy	1.0	2	[0.973471 0.05351129]
fiber	f4/2015-0964_1.npy	1.0	2	[0.95641774 0.09575298]
fiber	f5/2015-0964_1.npy	0.5	1	[0.6857771 0.35176536]
fiber	f1/2015-3516.npy	1.0	2	[0.90466195 0.03037282]
fiber	f2/2015-3516.npy	1.0	2	[0.9368508 0.12776949]
fiber	f3/2015-3516.npy	1.0	2	[0.87983793 0.16394833]
fiber	f4/2015-3516.npy	1.0	2	[0.7472093 0.3327896]
fiber	f5/2015-3516.npy	0.0	1	[0.38829914 0.54917675]
fiber	f1/2015-4743.npy	1.0	2	[0.8973538 0.00904476]
fiber	f2/2015-4743.npy	1.0	2	[0.98591137 0.02032779]
fiber	f3/2015-4743.npy	1.0	2	[0.9557158 0.09023706]
fiber	f4/2015-4743.npy	1.0	2	[0.93022156 0.14447226]
fiber	f5/2015-4743.npy	0.5	1	[0.6085877 0.46131584]
fiber	f1/2014-3865.npy	1.0	2	[0.8950866 0.01726294]
fiber	f2/2014-3865.npy	1.0	2	[0.93804276 0.02461429]
fiber	f3/2014-3865.npy	1.0	2	[0.92055774 0.09607176]
fiber	f4/2014-3865.npy	1.0	2	[0.9291699 0.116863 ]
fiber	f5/2014-3865.npy	0.5	1	[0.49858126 0.5036795 ]
fiber	f1/2014-5264_1.npy	1.0	2	[0.9316241 0.01088025]
fiber	f2/2014-5264_1.npy	1.0	2	[0.9823539 0.02762823]
fiber	f3/2014-5264_1.npy	1.0	2	[0.9759921 0.0755024]
fiber	f4/2014-5264_1.npy	0.5	1	[0.62366146 0.4087967 ]
fiber	f1/2014-2328.npy	1.0	2	[0.9083321 0.00799472]
fiber	f2/2014-2328.npy	1.0	2	[0.98961335 0.01214547]
fiber	f3/2014-2328.npy	1.0	2	[0.985984 0.02856901]
fiber	f4/2014-2328.npy	1.0	2	[0.93870074 0.08249291]
fiber	f5/2014-2328.npy	0.5	2	[0.66868067 0.32358724]
fiber	f1/2014-0628_2.npy	1.0	2	[0.8652374 0.02055403]
fiber	f2/2014-0628_2.npy	1.0	2	[0.975159 0.03085405]
fiber	f3/2014-0628_2.npy	1.0	2	[0.92630327 0.17979309]
fiber	f4/2014-0628_2.npy	1.0	2	[0.8955964 0.21769962]
fiber	f5/2014-0628_2.npy	0.5	1	[0.49745268 0.5705861 ]
fiber	f1/2014-0408.npy	1.0	2	[0.9575129 0.00409028]
fiber	f2/2014-0408.npy	1.0	2	[0.9921619 0.00976756]
fiber	f3/2014-0408.npy	1.0	2	[0.9893552 0.02310437]
fiber	f4/2014-0408.npy	1.0	2	[0.9400398 0.1105701]
fiber	f5/2014-0408.npy	1.0	1	[0.610209 0.36493915]
fiber	f6/2014-0408.npy	0.0	0	[0.2588937 0.5342597]
fiber	f1/2014-2602.npy	1.0	2	[0.97396445 0.0019432 ]
fiber	f2/2014-2602.npy	1.0	2	[0.92935467 0.04626485]
fiber	f3/2014-2602.npy	1.0	2	[0.9271481 0.13539726]
fiber	f4/2014-2602.npy	1.0	2	[0.9419667 0.12081976]
fiber	f5/2014-2602.npy	0.0	1	[0.48718196 0.49413526]
fiber	f1/2015-3618.npy	1.0	2	[0.7845368 0.02250912]
fiber	f2/2015-3618.npy	1.0	2	[0.9870257 0.03882917]
fiber	f3/2015-3618.npy	1.0	2	[0.898983 0.19488092]
fiber	f4/2015-3618.npy	1.0	1	[0.7720076 0.3444713]
fiber	f5/2015-3618.npy	0.5	1	[0.3714574 0.5416635]
fiber	f1/2016-0446_2.npy	1.0	2	[0.91538554 0.0297642 ]
fiber	f2/2016-0446_2.npy	1.0	2	[0.94702506 0.05017157]
fiber	f3/2016-0446_2.npy	1.0	2	[0.96862453 0.04964422]
fiber	f4/2016-0446_2.npy	1.0	2	[0.9210274 0.1130399]
fiber	f5/2016-0446_2.npy	0.5	2	[0.6965758 0.30715603]
fiber	f1/2013-0255_3.npy	1.0	2	[0.9298653 0.05301638]
fiber	f2/2013-0255_3.npy	0.5	2	[0.8440681 0.24547611]
fiber	f1/2015-2089.npy	1.0	2	[0.91068816 0.01491884]
fiber	f2/2015-2089.npy	1.0	2	[0.9896632 0.01346136]
fiber	f3/2015-2089.npy	1.0	2	[0.9174144 0.15513289]
fiber	f4/2015-2089.npy	1.0	2	[0.92820436 0.1444887 ]
fiber	f5/2015-2089.npy	0.5	2	[0.7817365 0.24228269]
fiber	f1/2015-3116.npy	1.0	2	[0.8580052 0.01577808]
fiber	f2/2015-3116.npy	1.0	2	[0.89610106 0.17970441]
fiber	f3/2015-3116.npy	1.0	2	[0.95861477 0.07179185]
fiber	f4/2015-3116.npy	1.0	2	[0.89399415 0.20808119]
fiber	f5/2015-3116.npy	0.5	1	[0.52712077 0.4983091 ]
fiber	f1/2014-6599.npy	1.0	2	[0.9463419 0.0118426]
fiber	f2/2014-6599.npy	1.0	2	[0.9857436 0.03442517]
fiber	f3/2014-6599.npy	0.5	2	[0.93274564 0.12938268]
fiber	f1/2014-3645.npy	1.0	2	[0.9740272 0.00497146]
fiber	f2/2014-3645.npy	1.0	2	[0.99099064 0.02257005]
fiber	f3/2014-3645.npy	1.0	2	[0.8882704 0.17231785]
fiber	f4/2014-3645.npy	0.5	2	[0.82087284 0.23064539]
fiber	f1/2014-1877.npy	1.0	2	[0.9869459 0.00239231]
fiber	f2/2014-1877.npy	1.0	2	[0.9972138 0.00429185]
fiber	f3/2014-1877.npy	1.0	2	[0.9220273 0.10370002]
fiber	f4/2014-1877.npy	0.5	2	[0.9464076 0.13560903]
fiber	f1/2015-5384.npy	1.0	2	[0.920197 0.01078436]
fiber	f2/2015-5384.npy	1.0	2	[0.95645285 0.06282917]
fiber	f3/2015-5384.npy	1.0	2	[0.93593085 0.1268171 ]
fiber	f4/2015-5384.npy	1.0	2	[0.97486705 0.0901154 ]
fiber	f5/2015-5384.npy	1.0	2	[0.82585 0.25126085]
fiber	f6/2015-5384.npy	0.0	0	[0.24764808 0.53656846]
fiber	f1/2015-6665.npy	1.0	2	[0.8863701 0.00808773]
fiber	f2/2015-6665.npy	1.0	2	[0.9365768 0.02182166]
fiber	f3/2015-6665.npy	1.0	2	[0.9801461 0.03510362]
fiber	f4/2015-6665.npy	1.0	2	[0.89253926 0.14581822]
fiber	f5/2015-6665.npy	0.5	1	[0.5235417 0.47729963]
fiber	f1/2014-0138.npy	1.0	2	[0.9237261 0.00348644]
fiber	f2/2014-0138.npy	1.0	2	[0.86786145 0.06748387]
fiber	f3/2014-0138.npy	1.0	2	[0.9591589 0.07458049]
fiber	f4/2014-0138.npy	1.0	2	[0.93408436 0.12471354]
fiber	f5/2014-0138.npy	0.5	0	[0.3431678 0.52851367]
fiber	f1/2013-3426_2.npy	1.0	2	[0.87667257 0.00933088]
fiber	f2/2013-3426_2.npy	1.0	2	[0.97143126 0.0289125 ]
fiber	f3/2013-3426_2.npy	1.0	2	[0.7482393 0.29904217]
fiber	f4/2013-3426_2.npy	1.0	2	[0.94312084 0.11106772]
fiber	f5/2013-3426_2.npy	1.0	1	[0.6198678 0.36636135]
fiber	f6/2013-3426_2.npy	0.0	0	[0.24666463 0.5304984 ]
fiber	f1/2014-3010.npy	1.0	2	[0.92126924 0.00589935]
fiber	f2/2014-3010.npy	1.0	2	[0.98729765 0.01831924]
fiber	f3/2014-3010.npy	1.0	2	[0.95573115 0.06489416]
fiber	f4/2014-3010.npy	1.0	2	[0.80139685 0.2785029 ]
fiber	f5/2014-3010.npy	0.5	0	[0.25831175 0.5411396 ]
fiber	f1/2015-3093.npy	1.0	2	[0.9434333 0.00502257]
fiber	f2/2015-3093.npy	1.0	2	[0.93051815 0.05690556]
fiber	f3/2015-3093.npy	1.0	2	[0.9945557 0.0355514]
fiber	f4/2015-3093.npy	1.0	2	[0.9434943 0.13848986]
fiber	f5/2015-3093.npy	0.0	1	[0.55043507 0.46764773]
fiber	f1/2014-5946.npy	1.0	2	[0.88789374 0.00960827]
fiber	f2/2014-5946.npy	1.0	2	[0.96848404 0.01293881]
fiber	f3/2014-5946.npy	1.0	2	[0.9370236 0.09520928]
fiber	f4/2014-5946.npy	1.0	2	[0.7635225 0.3030124]
fiber	f5/2014-5946.npy	0.5	1	[0.48681018 0.53699595]
fiber	f1/2013-5924.npy	1.0	2	[0.9413776 0.00964884]
fiber	f2/2013-5924.npy	1.0	2	[0.96638685 0.05784008]
fiber	f3/2013-5924.npy	1.0	2	[0.9716342 0.06895942]
fiber	f4/2013-5924.npy	1.0	2	[0.846049 0.23873773]
fiber	f5/2013-5924.npy	0.0	0	[0.35022327 0.53135145]
fiber	f1/2015-2789.npy	1.0	2	[0.8929499 0.02177611]
fiber	f2/2015-2789.npy	1.0	2	[0.9959496 0.00834229]
fiber	f3/2015-2789.npy	1.0	2	[0.9519534 0.0699655]
fiber	f4/2015-2789.npy	1.0	2	[0.9472225 0.13911247]
fiber	f5/2015-2789.npy	1.0	1	[0.57997286 0.4957036 ]
fiber	f6/2015-2789.npy	0.0	0	[0.32162386 0.5073906 ]
fiber	f1/2013-0073.npy	1.0	2	[0.9636258 0.03208547]
fiber	f2/2013-0073.npy	1.0	2	[0.9619015 0.08604149]
fiber	f3/2013-0073.npy	1.0	2	[0.8814777 0.17500311]
fiber	f4/2013-0073.npy	1.0	2	[0.85083836 0.24139434]
fiber	f5/2013-0073.npy	0.0	0	[0.30003965 0.5735639 ]
fiber	f1/2013-4178.npy	1.0	2	[0.92785615 0.01384285]
fiber	f2/2013-4178.npy	1.0	2	[0.97534364 0.0293389 ]
fiber	f3/2013-4178.npy	1.0	2	[0.934989 0.11156649]
fiber	f4/2013-4178.npy	1.0	2	[0.9077344 0.19519795]
fiber	f5/2013-4178.npy	0.5	1	[0.67730093 0.42748544]
fiber	f1/2013-3343.npy	1.0	2	[0.91580427 0.01793626]
fiber	f2/2013-3343.npy	1.0	2	[0.9622934 0.04710595]
fiber	f3/2013-3343.npy	1.0	2	[0.98214966 0.04477035]
fiber	f4/2013-3343.npy	1.0	2	[0.7788864 0.25835642]
fiber	f5/2013-3343.npy	1.0	1	[0.58119774 0.4243884 ]
fiber	f6/2013-3343.npy	1.0	1	[0.48593655 0.52488416]
fiber	f1/2015-4989_5.npy	1.0	2	[0.9857061 0.00157708]
fiber	f2/2015-4989_5.npy	1.0	2	[0.9821753 0.02677751]
fiber	f3/2015-4989_5.npy	1.0	2	[0.9174148 0.14148088]
fiber	f4/2015-4989_5.npy	1.0	2	[0.7618221 0.27874544]
fiber	f5/2015-4989_5.npy	0.0	1	[0.49159196 0.42019743]
fiber	f1/2015-3421.npy	1.0	2	[0.8562656 0.07092611]
fiber	f2/2015-3421.npy	1.0	2	[0.9703178 0.02727282]
fiber	f3/2015-3421.npy	1.0	2	[0.91088974 0.09929511]
fiber	f4/2015-3421.npy	1.0	2	[0.81581193 0.19877857]
fiber	f5/2015-3421.npy	1.0	2	[0.6084057 0.3382038]
fiber	f6/2015-3421.npy	0.0	0	[0.26777324 0.49863783]
fiber	f1/2015-3229.npy	1.0	2	[0.943631 0.0046095]
fiber	f2/2015-3229.npy	1.0	2	[0.9673186 0.07415084]
fiber	f3/2015-3229.npy	1.0	2	[0.9435393 0.11153351]
fiber	f4/2015-3229.npy	1.0	2	[0.9730598 0.08881176]
fiber	f5/2015-3229.npy	0.5	1	[0.38966998 0.6403749 ]
fiber	f1/2013-5402.npy	1.0	2	[0.95864373 0.00947035]
fiber	f2/2013-5402.npy	1.0	2	[0.9666285 0.06356768]
fiber	f3/2013-5402.npy	1.0	2	[0.9696219 0.04666154]
fiber	f4/2013-5402.npy	1.0	2	[0.88372505 0.15787353]
fiber	f5/2013-5402.npy	0.5	2	[0.6627947 0.31297696]
fiber	f1/2013-4977.npy	1.0	2	[0.9535202 0.01240358]
fiber	f2/2013-4977.npy	1.0	2	[0.98480725 0.02900041]
fiber	f3/2013-4977.npy	1.0	2	[0.8907729 0.213704 ]
fiber	f4/2013-4977.npy	1.0	2	[0.8988711 0.19295987]
fiber	f5/2013-4977.npy	0.5	1	[0.4823169 0.4595444]
fiber	f1/2014-1509.npy	1.0	2	[0.7722276 0.01071001]
fiber	f2/2014-1509.npy	1.0	2	[0.97345734 0.04686657]
fiber	f3/2014-1509.npy	1.0	2	[0.9293749 0.11170686]
fiber	f4/2014-1509.npy	1.0	2	[0.9259417 0.17492971]
fiber	f5/2014-1509.npy	0.0	1	[0.57454246 0.38118777]
fiber	f1/2015-0347.npy	1.0	2	[0.9287727 0.01847965]
fiber	f2/2015-0347.npy	1.0	2	[0.9707018 0.03775091]
fiber	f3/2015-0347.npy	1.0	2	[0.98420703 0.02732143]
fiber	f4/2015-0347.npy	1.0	2	[0.95621604 0.10885306]
fiber	f5/2015-0347.npy	1.0	2	[0.8680457 0.1853494]
fiber	f6/2015-0347.npy	0.0	0	[0.25489837 0.5776669 ]
fiber	f1/2015-3008.npy	1.0	2	[0.95517427 0.00219682]
fiber	f2/2015-3008.npy	1.0	2	[0.9595338 0.0340241]
fiber	f3/2015-3008.npy	1.0	2	[0.9182006 0.16468394]
fiber	f4/2015-3008.npy	0.5	2	[0.78388196 0.32587355]
fiber	f1/2015-4302.npy	1.0	2	[0.9377969 0.01342709]
fiber	f2/2015-4302.npy	1.0	2	[0.96492577 0.04202097]
fiber	f3/2015-4302.npy	1.0	2	[0.95247185 0.1188078 ]
fiber	f4/2015-4302.npy	1.0	2	[0.88994855 0.2198775 ]
fiber	f5/2015-4302.npy	0.0	0	[0.23614146 0.6123191 ]
fiber	f1/2014-5181_1.npy	1.0	2	[0.9505177 0.00559398]
fiber	f2/2014-5181_1.npy	1.0	2	[0.99446774 0.00892684]
fiber	f3/2014-5181_1.npy	1.0	2	[0.8970615 0.12233292]
fiber	f4/2014-5181_1.npy	1.0	2	[0.87177366 0.21314192]
fiber	f5/2014-5181_1.npy	0.0	1	[0.43284988 0.5255155 ]
fiber	f1/2016-0307.npy	1.0	2	[0.79627776 0.04665906]
fiber	f2/2016-0307.npy	1.0	2	[0.9297366 0.03513995]
fiber	f3/2016-0307.npy	1.0	2	[0.94215256 0.07792522]
fiber	f4/2016-0307.npy	1.0	2	[0.8878886 0.14640972]
fiber	f5/2016-0307.npy	0.5	1	[0.5801073 0.40495685]
fiber	f1/2015-2061.npy	1.0	2	[0.86106145 0.01899762]
fiber	f2/2015-2061.npy	1.0	2	[0.8776974 0.07045206]
fiber	f3/2015-2061.npy	1.0	2	[0.9288875 0.07770383]
fiber	f4/2015-2061.npy	1.0	2	[0.9292216 0.10145896]
fiber	f5/2015-2061.npy	1.0	2	[0.8031671 0.207342 ]
fiber	f6/2015-2061.npy	0.5	1	[0.45618594 0.46335065]
fiber	f1/2015-2737.npy	1.0	2	[0.97173476 0.02306394]
fiber	f2/2015-2737.npy	1.0	2	[0.9234246 0.16001011]
fiber	f3/2015-2737.npy	1.0	2	[0.85428005 0.1784965 ]
fiber	f4/2015-2737.npy	1.0	2	[0.90402263 0.1871431 ]
fiber	f5/2015-2737.npy	0.0	0	[0.28553805 0.56373847]
fiber	f1/2013-6261.npy	1.0	2	[0.9071963 0.0257262]
fiber	f2/2013-6261.npy	1.0	2	[0.9256999 0.09964137]
fiber	f3/2013-6261.npy	1.0	2	[0.96760374 0.09072853]
fiber	f4/2013-6261.npy	1.0	2	[0.9052477 0.20157689]
fiber	f5/2013-6261.npy	0.5	1	[0.39920515 0.59485626]
fiber	f1/2015-0880.npy	1.0	2	[0.80921865 0.02253903]
fiber	f2/2015-0880.npy	1.0	2	[0.91403157 0.08467487]
fiber	f3/2015-0880.npy	1.0	2	[0.93090457 0.11387324]
fiber	f4/2015-0880.npy	1.0	2	[0.88233376 0.15692183]
fiber	f5/2015-0880.npy	1.0	2	[0.6763758 0.31249708]
fiber	f6/2015-0880.npy	0.5	1	[0.38059822 0.56591195]
fiber	f1/2013-3024_1.npy	1.0	2	[0.95715827 0.00907647]
fiber	f2/2013-3024_1.npy	1.0	2	[0.9596631 0.04873664]
fiber	f3/2013-3024_1.npy	1.0	2	[0.88672584 0.14967151]
fiber	f4/2013-3024_1.npy	1.0	1	[0.6930513 0.34502274]
fiber	f5/2013-3024_1.npy	1.0	1	[0.5137673 0.46937716]
fiber	f6/2013-3024_1.npy	0.5	0	[0.3065689 0.5953579]
fiber	f1/2015-5369.npy	1.0	2	[0.89760816 0.00403634]
fiber	f2/2015-5369.npy	1.0	2	[0.94297993 0.04632149]
fiber	f3/2015-5369.npy	1.0	2	[0.97535604 0.04521554]
fiber	f4/2015-5369.npy	1.0	2	[0.9699423 0.09724115]
fiber	f5/2015-5369.npy	1.0	2	[0.96186596 0.06870812]
fiber	f6/2015-5369.npy	0.5	1	[0.6917578 0.45222834]
fiber	f1/2015-1090.npy	1.0	2	[0.96837604 0.00564398]
fiber	f2/2015-1090.npy	1.0	2	[0.9879981 0.02799649]
fiber	f3/2015-1090.npy	1.0	2	[0.9680963 0.03382457]
fiber	f4/2015-1090.npy	0.5	2	[0.91653305 0.19449602]
fiber	f1/2015-3929.npy	1.0	2	[0.8960504 0.01213364]
fiber	f2/2015-3929.npy	1.0	2	[0.89869297 0.03130752]
fiber	f3/2015-3929.npy	1.0	2	[0.9239929 0.07656784]
fiber	f4/2015-3929.npy	1.0	2	[0.92351943 0.1189444 ]
fiber	f5/2015-3929.npy	0.5	1	[0.644731 0.38812658]
fiber	f1/2015-5088.npy	1.0	2	[0.9030163 0.01134657]
fiber	f2/2015-5088.npy	1.0	2	[0.9926046 0.00922919]
fiber	f3/2015-5088.npy	1.0	2	[0.98693097 0.0292028 ]
fiber	f4/2015-5088.npy	1.0	2	[0.9609547 0.10819236]
fiber	f5/2015-5088.npy	1.0	1	[0.55285823 0.37596306]
fiber	f6/2015-5088.npy	0.0	1	[0.43427244 0.4791902 ]
fiber	f1/2015-4679.npy	1.0	2	[0.83119154 0.01247591]
fiber	f2/2015-4679.npy	1.0	2	[0.9877694 0.00481777]
fiber	f3/2015-4679.npy	1.0	2	[0.98434955 0.03876911]
fiber	f4/2015-4679.npy	1.0	2	[0.85969377 0.19700015]
fiber	f5/2015-4679.npy	0.0	1	[0.52839696 0.48791343]
fiber	f1/2013-2973.npy	1.0	2	[0.82391024 0.07392729]
fiber	f2/2013-2973.npy	1.0	2	[0.9904883 0.02676293]
fiber	f3/2013-2973.npy	1.0	2	[0.8967461 0.1773139]
fiber	f4/2013-2973.npy	1.0	2	[0.94730055 0.14718744]
fiber	f5/2013-2973.npy	0.5	1	[0.6124359 0.42042994]
fiber	f1/2015-3079.npy	1.0	2	[0.8009987 0.08736043]
fiber	f2/2015-3079.npy	1.0	2	[0.9476659 0.07590406]
fiber	f3/2015-3079.npy	1.0	2	[0.8047713 0.27960256]
fiber	f4/2015-3079.npy	1.0	2	[0.7541559 0.27777904]
fiber	f5/2015-3079.npy	0.0	1	[0.37798822 0.4762091 ]
fiber	f1/2014-0477.npy	1.0	2	[0.91466975 0.01934022]
fiber	f2/2014-0477.npy	1.0	2	[0.9887644 0.010878 ]
fiber	f3/2014-0477.npy	1.0	2	[0.96988934 0.08360503]
fiber	f4/2014-0477.npy	1.0	1	[0.7649436 0.3467794]
fiber	f5/2014-0477.npy	1.0	1	[0.6129159 0.3678212]
fiber	f6/2014-0477.npy	0.0	1	[0.39073703 0.54023474]
fiber	f1/2014-2630.npy	1.0	2	[0.7384283 0.01920121]
fiber	f2/2014-2630.npy	1.0	2	[0.96913916 0.04080523]
fiber	f3/2014-2630.npy	1.0	2	[0.7048279 0.33274433]
fiber	f4/2014-2630.npy	1.0	1	[0.6977402 0.42677277]
fiber	f5/2014-2630.npy	0.5	1	[0.3577231 0.5961473]
fiber	f1/2013-3700.npy	1.0	2	[0.89012 0.01332066]
fiber	f2/2013-3700.npy	1.0	2	[0.98377 0.01699033]
fiber	f3/2013-3700.npy	1.0	2	[0.9531595 0.03754572]
fiber	f4/2013-3700.npy	1.0	2	[0.928457 0.16642152]
fiber	f5/2013-3700.npy	0.5	1	[0.60218596 0.4195337 ]
fiber	f1/2014-3562.npy	1.0	2	[0.98566705 0.0036965 ]
fiber	f2/2014-3562.npy	1.0	2	[0.980888 0.0627936]
fiber	f3/2014-3562.npy	1.0	2	[0.95632094 0.06548236]
fiber	f4/2014-3562.npy	1.0	2	[0.9034644 0.15996712]
fiber	f5/2014-3562.npy	0.5	1	[0.5833615 0.42043272]
fiber	f1/2016-0264.npy	1.0	2	[0.9035614 0.03574796]
fiber	f2/2016-0264.npy	1.0	2	[0.96995497 0.0397814 ]
fiber	f3/2016-0264.npy	1.0	2	[0.9253673 0.13102646]
fiber	f4/2016-0264.npy	1.0	2	[0.9133977 0.18389662]
fiber	f5/2016-0264.npy	0.0	1	[0.61848116 0.48579144]
fiber	f1/2014-0444.npy	1.0	2	[0.97687256 0.0034699 ]
fiber	f2/2014-0444.npy	1.0	2	[0.95636606 0.03567688]
fiber	f3/2014-0444.npy	1.0	2	[0.9399309 0.11013002]
fiber	f4/2014-0444.npy	1.0	2	[0.8540133 0.2042031]
fiber	f5/2014-0444.npy	0.0	1	[0.49894887 0.44765535]
fiber	f1/2015-1690.npy	1.0	2	[0.89815253 0.01862881]
fiber	f2/2015-1690.npy	1.0	2	[0.9120738 0.08147607]
fiber	f3/2015-1690.npy	1.0	2	[0.93538404 0.09026745]
fiber	f4/2015-1690.npy	1.0	2	[0.8454468 0.21728231]
fiber	f5/2015-1690.npy	1.0	1	[0.5377545 0.45160866]
fiber	f6/2015-1690.npy	0.0	0	[0.24157785 0.53982455]
fiber	f1/2015-1736.npy	1.0	2	[0.97837853 0.00736427]
fiber	f2/2015-1736.npy	1.0	2	[0.9962154 0.00819943]
fiber	f3/2015-1736.npy	1.0	2	[0.9078212 0.11953355]
fiber	f4/2015-1736.npy	1.0	2	[0.8896706 0.15965237]
fiber	f5/2015-1736.npy	1.0	1	[0.5471953 0.41159502]
fiber	f6/2015-1736.npy	0.5	0	[0.30855128 0.5892314 ]
fiber	f1/2014-2596.npy	1.0	2	[0.94607025 0.04395556]
fiber	f2/2014-2596.npy	1.0	2	[0.84974027 0.28334287]
fiber	f3/2014-2596.npy	1.0	1	[0.73150253 0.39010894]
fiber	f4/2014-2596.npy	1.0	2	[0.8512939 0.2942946]
fiber	f5/2014-2596.npy	0.0	0	[0.33316463 0.6298821 ]
fiber	f1/2014-3180.npy	1.0	2	[0.8924294 0.00627405]
fiber	f2/2014-3180.npy	1.0	2	[0.9535847 0.10156891]
fiber	f3/2014-3180.npy	1.0	2	[0.88702935 0.21031485]
fiber	f4/2014-3180.npy	0.5	2	[0.9291655 0.1592464]
fiber	f1/2014-1459.npy	1.0	2	[0.8099462 0.02584935]
fiber	f2/2014-1459.npy	1.0	2	[0.98981947 0.0232952 ]
fiber	f3/2014-1459.npy	1.0	2	[0.9677173 0.06219992]
fiber	f4/2014-1459.npy	1.0	2	[0.89841926 0.18923295]
fiber	f5/2014-1459.npy	0.5	1	[0.51846504 0.39242834]
fiber	f1/2013-1964.npy	1.0	2	[0.97059184 0.00770206]
fiber	f2/2013-1964.npy	1.0	2	[0.9652033 0.08166615]
fiber	f3/2013-1964.npy	1.0	2	[0.9454802 0.10883997]
fiber	f4/2013-1964.npy	1.0	2	[0.90300894 0.17222783]
fiber	f5/2013-1964.npy	0.5	1	[0.5321398 0.5250896]
fiber	f1/2015-1676.npy	1.0	2	[0.93951815 0.03030896]
fiber	f2/2015-1676.npy	1.0	2	[0.960697 0.02749808]
fiber	f3/2015-1676.npy	1.0	2	[0.92717046 0.11694248]
fiber	f4/2015-1676.npy	1.0	2	[0.84313035 0.24217199]
fiber	f5/2015-1676.npy	0.5	1	[0.64869535 0.40653628]
fiber	f1/2015-5224.npy	1.0	2	[0.9571635 0.00601379]
fiber	f2/2015-5224.npy	1.0	2	[0.97610825 0.02558231]
fiber	f3/2015-5224.npy	1.0	2	[0.9558402 0.09051193]
fiber	f4/2015-5224.npy	1.0	2	[0.78372616 0.2927655 ]
fiber	f5/2015-5224.npy	0.0	1	[0.5340345 0.49383575]
fiber	f1/2014-3582.npy	1.0	2	[0.9301676 0.00998262]
fiber	f2/2014-3582.npy	1.0	2	[0.95925003 0.08801096]
fiber	f3/2014-3582.npy	0.5	2	[0.9666166 0.08108847]
fiber	f1/2015-1272.npy	1.0	2	[0.97862405 0.00890999]
fiber	f2/2015-1272.npy	1.0	2	[0.9972011 0.00606445]
fiber	f3/2015-1272.npy	1.0	2	[0.9900125 0.04052755]
fiber	f4/2015-1272.npy	1.0	2	[0.9349543 0.11777105]
fiber	f5/2015-1272.npy	0.5	1	[0.49829802 0.47829393]
fiber	f1/2015-4863.npy	1.0	2	[0.9488212 0.04733359]
fiber	f2/2015-4863.npy	1.0	2	[0.88190657 0.17389138]
fiber	f3/2015-4863.npy	0.5	2	[0.8706582 0.20092455]
fiber	f1/2015-1988_3.npy	1.0	2	[0.9290177 0.00965475]
fiber	f2/2015-1988_3.npy	1.0	2	[0.7311864 0.2531997]
fiber	f3/2015-1988_3.npy	1.0	2	[0.92288107 0.15050724]
fiber	f4/2015-1988_3.npy	1.0	2	[0.7474903 0.29943404]
fiber	f5/2015-1988_3.npy	0.5	1	[0.6176636 0.4688863]
fiber	f1/2013-4785.npy	1.0	2	[0.90398556 0.02102609]
fiber	f2/2013-4785.npy	1.0	2	[0.91876125 0.2071401 ]
fiber	f3/2013-4785.npy	1.0	2	[0.9211082 0.1478835]
fiber	f4/2013-4785.npy	1.0	2	[0.8859778 0.23305775]
fiber	f5/2013-4785.npy	0.0	1	[0.4184241 0.5356182]
fiber	f1/2014-2687_2.npy	1.0	2	[0.76259935 0.01720087]
fiber	f2/2014-2687_2.npy	1.0	2	[0.9266506 0.11409122]
fiber	f3/2014-2687_2.npy	1.0	2	[0.9168188 0.17025395]
fiber	f4/2014-2687_2.npy	1.0	2	[0.8472758 0.22502293]
fiber	f5/2014-2687_2.npy	0.0	0	[0.35372505 0.50558805]
fiber	f1/2016-0672.npy	1.0	2	[0.98354244 0.00803024]
fiber	f2/2016-0672.npy	1.0	2	[0.93436307 0.06624607]
fiber	f3/2016-0672.npy	1.0	2	[0.9602488 0.04574049]
fiber	f4/2016-0672.npy	1.0	1	[0.7592138 0.35676038]
fiber	f5/2016-0672.npy	0.5	1	[0.58924943 0.41527438]
fiber	f1/2015-2011.npy	1.0	2	[0.90396714 0.03012615]
fiber	f2/2015-2011.npy	1.0	2	[0.9316462 0.04533631]
fiber	f3/2015-2011.npy	1.0	2	[0.98974 0.02957771]
fiber	f4/2015-2011.npy	1.0	2	[0.6985839 0.326177 ]
fiber	f5/2015-2011.npy	0.5	1	[0.5707402 0.4177203]
fiber	f1/2015-5240.npy	1.0	2	[0.9547457 0.01267487]
fiber	f2/2015-5240.npy	1.0	2	[0.9466428 0.15155695]
fiber	f3/2015-5240.npy	1.0	2	[0.9250094 0.1455696]
fiber	f4/2015-5240.npy	1.0	1	[0.7550471 0.36568457]
fiber	f5/2015-5240.npy	0.0	1	[0.47631592 0.5691025 ]
fiber	f1/2014-2715_2.npy	1.0	2	[0.43415126 0.27998304]
fiber	f2/2014-2715_2.npy	1.0	0	[0.31402805 0.539634 ]
fiber	f3/2014-2715_2.npy	1.0	2	[0.47426158 0.3119652 ]
fiber	f4/2014-2715_2.npy	0.5	0	[0.3379493 0.38072547]
fiber	f1/2015-5259_2.npy	1.0	2	[0.60894674 0.1325991 ]
fiber	f2/2015-5259_2.npy	1.0	2	[0.4570261 0.268204 ]
fiber	f3/2015-5259_2.npy	1.0	2	[0.7342311 0.31665185]
fiber	f4/2015-5259_2.npy	1.0	2	[0.6889737 0.0480558]
fiber	f5/2015-5259_2.npy	1.0	2	[0.5233828 0.14361641]
fiber	f6/2015-5259_2.npy	0.0	0	[0.298195 0.5331074]
fiber	f1/2013-0087_4.npy	1.0	2	[0.971892 0.01323538]
fiber	f2/2013-0087_4.npy	1.0	2	[0.9765485 0.04130331]
fiber	f3/2013-0087_4.npy	0.5	2	[0.8053259 0.29968956]
fiber	f1/2014-0869.npy	1.0	2	[0.97918016 0.0034146 ]
fiber	f2/2014-0869.npy	1.0	2	[0.9714812 0.012645 ]
fiber	f3/2014-0869.npy	1.0	2	[0.95704067 0.10254885]
fiber	f4/2014-0869.npy	1.0	2	[0.8683115 0.24804175]
fiber	f5/2014-0869.npy	1.0	1	[0.5402819 0.4995361]
fiber	f6/2014-0869.npy	0.0	0	[0.21348476 0.6034397 ]
fiber	f1/2015-0146.npy	1.0	2	[0.7708101 0.05366956]
fiber	f2/2015-0146.npy	1.0	2	[0.8851789 0.13318871]
fiber	f3/2015-0146.npy	1.0	2	[0.92373973 0.11469705]
fiber	f4/2015-0146.npy	0.5	2	[0.75621563 0.28907368]
fiber	f1/2013-6481.npy	1.0	2	[0.84168434 0.01219598]
fiber	f2/2013-6481.npy	1.0	2	[0.9132071 0.1432551]
fiber	f3/2013-6481.npy	1.0	2	[0.9566682 0.08011571]
fiber	f4/2013-6481.npy	0.5	1	[0.5374771 0.5074245]
fiber	f1/2015-4861.npy	1.0	2	[9.8807263e-01 7.7788736e-04]
fiber	f2/2015-4861.npy	1.0	2	[0.98573536 0.02299616]
fiber	f3/2015-4861.npy	1.0	2	[0.9907308 0.0169567]
fiber	f4/2015-4861.npy	1.0	2	[0.967743 0.10839671]
fiber	f5/2015-4861.npy	0.5	1	[0.5138003 0.4319528]
fiber	f1/2014-0213_2.npy	1.0	2	[0.99036306 0.01617045]
fiber	f2/2014-0213_2.npy	1.0	2	[0.9908144 0.0285663]
fiber	f3/2014-0213_2.npy	1.0	2	[0.9851162 0.0494598]
fiber	f4/2014-0213_2.npy	1.0	2	[0.83928365 0.24757192]
fiber	f5/2014-0213_2.npy	0.0	0	[0.32008988 0.5320601 ]
fiber	f1/2014-2338.npy	1.0	2	[0.9202859 0.01295935]
fiber	f2/2014-2338.npy	1.0	2	[0.97891885 0.0700538 ]
fiber	f3/2014-2338.npy	1.0	2	[0.8649321 0.16164866]
fiber	f4/2014-2338.npy	1.0	2	[0.83486927 0.20736392]
fiber	f5/2014-2338.npy	0.0	0	[0.33040124 0.537585 ]
fiber	f1/2013-0280.npy	1.0	2	[0.9565405 0.00538024]
fiber	f2/2013-0280.npy	1.0	2	[0.9394373 0.11295133]
fiber	f3/2013-0280.npy	1.0	2	[0.9789762 0.04660699]
fiber	f4/2013-0280.npy	1.0	2	[0.8819599 0.1894208]
fiber	f5/2013-0280.npy	0.5	0	[0.2723479 0.56876826]
fiber	f1/2015-4142.npy	1.0	2	[0.9302771 0.01818487]
fiber	f2/2015-4142.npy	1.0	2	[0.98294705 0.05357489]
fiber	f3/2015-4142.npy	1.0	2	[0.9349046 0.10890996]
fiber	f4/2015-4142.npy	1.0	2	[0.7504292 0.3105614]
fiber	f5/2015-4142.npy	0.0	1	[0.52811366 0.5056623 ]
fiber	f1/2013-5403.npy	1.0	2	[0.9505423 0.03687772]
fiber	f2/2013-5403.npy	1.0	2	[0.8533903 0.2574616]
fiber	f3/2013-5403.npy	1.0	1	[0.6750421 0.48514584]
fiber	f4/2013-5403.npy	1.0	1	[0.6549603 0.39031306]
fiber	f5/2013-5403.npy	0.0	1	[0.42799744 0.59297055]
fiber	f1/2015-4358.npy	1.0	2	[0.7778744 0.04516104]
fiber	f2/2015-4358.npy	1.0	2	[0.9777685 0.01200155]
fiber	f3/2015-4358.npy	1.0	2	[0.98434746 0.04068748]
fiber	f4/2015-4358.npy	1.0	2	[0.91798514 0.16698965]
fiber	f5/2015-4358.npy	0.5	1	[0.5010944 0.41286835]
fiber	f1/2016-0852_1.npy	1.0	2	[0.9645698 0.00614562]
fiber	f2/2016-0852_1.npy	1.0	2	[0.96452755 0.05631217]
fiber	f3/2016-0852_1.npy	1.0	2	[0.960451 0.08748823]
fiber	f4/2016-0852_1.npy	1.0	2	[0.9155225 0.18549234]
fiber	f5/2016-0852_1.npy	0.0	1	[0.65720206 0.3886324 ]
fiber	f1/2013-1562.npy	1.0	2	[0.8359697 0.05472669]
fiber	f2/2013-1562.npy	1.0	2	[0.9919614 0.00759272]
fiber	f3/2013-1562.npy	1.0	2	[0.9505996 0.1258797]
fiber	f4/2013-1562.npy	1.0	2	[0.9075441 0.18256535]
fiber	f5/2013-1562.npy	0.5	1	[0.5414081 0.43222076]
fiber	f1/2015-0715.npy	1.0	2	[0.94667804 0.00667496]
fiber	f2/2015-0715.npy	1.0	2	[0.9521043 0.11851114]
fiber	f3/2015-0715.npy	1.0	2	[0.9568672 0.03284023]
fiber	f4/2015-0715.npy	1.0	2	[0.88185114 0.21268785]
fiber	f5/2015-0715.npy	0.5	1	[0.35873678 0.54456145]
fiber	f1/2013-0956.npy	1.0	2	[0.7981486 0.0224407]
fiber	f2/2013-0956.npy	1.0	2	[0.9367912 0.0698097]
fiber	f3/2013-0956.npy	1.0	2	[0.8932548 0.1604148]
fiber	f4/2013-0956.npy	1.0	2	[0.8903122 0.16123094]
fiber	f5/2013-0956.npy	0.5	1	[0.4169548 0.5339201]
fiber	f1/2014-3278.npy	1.0	2	[0.9506877 0.00529857]
fiber	f2/2014-3278.npy	1.0	2	[0.99268097 0.01415306]
fiber	f3/2014-3278.npy	1.0	2	[0.9788754 0.04994171]
fiber	f4/2014-3278.npy	1.0	2	[0.9121902 0.15819003]
fiber	f5/2014-3278.npy	0.5	1	[0.46627665 0.50231147]
fiber	f1/2015-2252.npy	1.0	2	[0.8029529 0.01113749]
fiber	f2/2015-2252.npy	1.0	2	[0.9606606 0.01441659]
fiber	f3/2015-2252.npy	1.0	2	[0.9415372 0.04982162]
fiber	f4/2015-2252.npy	1.0	2	[0.86046296 0.23457475]
fiber	f5/2015-2252.npy	0.5	1	[0.60678387 0.4817723 ]
fiber	f1/2015-4414.npy	1.0	2	[0.8896897 0.02141095]
fiber	f2/2015-4414.npy	1.0	2	[0.90963346 0.05381511]
fiber	f3/2015-4414.npy	1.0	2	[0.9781659 0.03838222]
fiber	f4/2015-4414.npy	1.0	2	[0.9106507 0.1540113]
fiber	f5/2015-4414.npy	0.5	1	[0.60714155 0.36287478]
fiber	f1/2013-5020.npy	1.0	2	[0.9627059 0.00996958]
fiber	f2/2013-5020.npy	1.0	2	[0.8707105 0.17301166]
fiber	f3/2013-5020.npy	1.0	2	[0.9121442 0.1748626]
fiber	f4/2013-5020.npy	1.0	2	[0.8419822 0.24814716]
fiber	f5/2013-5020.npy	0.5	1	[0.58809537 0.44069055]
fiber	f1/2014-6375.npy	1.0	2	[0.9629553 0.01065258]
fiber	f2/2014-6375.npy	1.0	2	[0.97720975 0.05470949]
fiber	f3/2014-6375.npy	1.0	2	[0.9438488 0.11723091]
fiber	f4/2014-6375.npy	1.0	2	[0.9083639 0.18991014]
fiber	f5/2014-6375.npy	0.5	1	[0.41406348 0.53439337]
fiber	f1/2015-4241.npy	1.0	2	[0.9210976 0.01304875]
fiber	f2/2015-4241.npy	1.0	2	[0.98379517 0.03381916]
fiber	f3/2015-4241.npy	1.0	2	[0.85281175 0.18758152]
fiber	f4/2015-4241.npy	1.0	2	[0.7592333 0.2721714]
fiber	f5/2015-4241.npy	0.0	1	[0.45318747 0.558974 ]
fiber	f1/2014-0656.npy	1.0	2	[0.95005655 0.01205327]
fiber	f2/2014-0656.npy	1.0	2	[0.9830004 0.03623937]
fiber	f3/2014-0656.npy	1.0	2	[0.93094915 0.11946062]
fiber	f4/2014-0656.npy	1.0	2	[0.92776984 0.1565125 ]
fiber	f5/2014-0656.npy	0.0	0	[0.27116725 0.53115064]
fiber	f1/2014-5680.npy	1.0	2	[0.94965756 0.00425708]
fiber	f2/2014-5680.npy	1.0	2	[0.9844714 0.01613115]
fiber	f3/2014-5680.npy	1.0	2	[0.971854 0.04947747]
fiber	f4/2014-5680.npy	1.0	1	[0.666648 0.4515614]
fiber	f5/2014-5680.npy	0.5	1	[0.48202196 0.5045663 ]
fiber	f1/2013-3118.npy	1.0	2	[0.8616769 0.03117435]
fiber	f2/2013-3118.npy	1.0	2	[0.9438921 0.01461031]
fiber	f3/2013-3118.npy	1.0	2	[0.87456965 0.17857891]
fiber	f4/2013-3118.npy	1.0	2	[0.9063211 0.15849705]
fiber	f5/2013-3118.npy	0.5	1	[0.61555 0.3902292]
fiber	f1/2013-1520.npy	1.0	2	[0.9090831 0.01893543]
fiber	f2/2013-1520.npy	1.0	2	[0.96999043 0.03887537]
fiber	f3/2013-1520.npy	1.0	2	[0.9478379 0.0508271]
fiber	f4/2013-1520.npy	1.0	2	[0.90860575 0.15364334]
fiber	f5/2013-1520.npy	1.0	1	[0.7645947 0.3433361]
fiber	f6/2013-1520.npy	0.5	0	[0.23502333 0.56320804]
fiber	f1/2013-5494_1.npy	1.0	2	[0.8898743 0.00905618]
fiber	f2/2013-5494_1.npy	1.0	2	[0.95845497 0.05823562]
fiber	f3/2013-5494_1.npy	1.0	2	[0.9466946 0.11623599]
fiber	f4/2013-5494_1.npy	1.0	2	[0.92936546 0.14019883]
fiber	f5/2013-5494_1.npy	0.0	1	[0.43335864 0.5127678 ]
fiber	f1/2013-4450.npy	1.0	2	[0.78447634 0.01286868]
fiber	f2/2013-4450.npy	1.0	2	[0.97744524 0.02713335]
fiber	f3/2013-4450.npy	1.0	2	[0.97223514 0.02560266]
fiber	f4/2013-4450.npy	1.0	2	[0.9243731 0.15593705]
fiber	f5/2013-4450.npy	1.0	1	[0.5595286 0.51786906]
fiber	f6/2013-4450.npy	0.0	0	[0.24295539 0.5836923 ]
fiber	f1/2015-0481.npy	1.0	2	[0.9227778 0.02182364]
fiber	f2/2015-0481.npy	1.0	2	[0.99324244 0.01752847]
fiber	f3/2015-0481.npy	1.0	2	[0.8591072 0.19811387]
fiber	f4/2015-0481.npy	0.5	2	[0.7239879 0.29027006]
fiber	f1/2015-1322.npy	1.0	2	[0.9043522 0.03023505]
fiber	f2/2015-1322.npy	1.0	2	[0.92537946 0.06411415]
fiber	f3/2015-1322.npy	1.0	2	[0.98441863 0.05088722]
fiber	f4/2015-1322.npy	1.0	2	[0.87388843 0.22737856]
fiber	f5/2015-1322.npy	0.5	1	[0.5464206 0.43867323]
fiber	f1/2013-4398_3.npy	1.0	2	[0.9549488 0.0047175]
fiber	f2/2013-4398_3.npy	1.0	2	[0.9976101 0.00906135]
fiber	f3/2013-4398_3.npy	1.0	2	[0.98944247 0.02148956]
fiber	f4/2013-4398_3.npy	1.0	2	[0.8966795 0.18563406]
fiber	f5/2013-4398_3.npy	1.0	1	[0.4520596 0.48318985]
fiber	f6/2013-4398_3.npy	0.5	1	[0.5669795 0.40198526]
fiber	f1/2015-1586_3.npy	1.0	2	[0.92814386 0.00983538]
fiber	f2/2015-1586_3.npy	1.0	2	[0.95217127 0.06145811]
fiber	f3/2015-1586_3.npy	1.0	2	[0.98515135 0.01410311]
fiber	f4/2015-1586_3.npy	1.0	2	[0.95097655 0.09219798]
fiber	f5/2015-1586_3.npy	1.0	1	[0.57662153 0.4711797 ]
fiber	f6/2015-1586_3.npy	0.0	0	[0.2456818 0.52815735]
fiber	f1/2015-2455.npy	1.0	2	[0.8765378 0.01924518]
fiber	f2/2015-2455.npy	1.0	2	[0.9710352 0.03658402]
fiber	f3/2015-2455.npy	1.0	2	[0.974607 0.02793742]
fiber	f4/2015-2455.npy	1.0	2	[0.9742139 0.08328071]
fiber	f5/2015-2455.npy	0.5	1	[0.54960716 0.44163808]
fiber	f1/2014-3007_3.npy	1.0	2	[0.7229163 0.0286437]
fiber	f2/2014-3007_3.npy	1.0	2	[0.9165213 0.0422409]
fiber	f3/2014-3007_3.npy	1.0	2	[0.96356875 0.04532123]
fiber	f4/2014-3007_3.npy	1.0	2	[0.9159421 0.09233957]
fiber	f5/2014-3007_3.npy	1.0	2	[0.7649056 0.23896337]
fiber	f6/2014-3007_3.npy	0.5	1	[0.55860174 0.40614223]
fiber	f1/2014-2195.npy	1.0	2	[0.902191 0.02319631]
fiber	f2/2014-2195.npy	1.0	2	[0.90117943 0.03278885]
fiber	f3/2014-2195.npy	1.0	2	[0.97496367 0.04330456]
fiber	f4/2014-2195.npy	1.0	2	[0.956042 0.12224784]
fiber	f5/2014-2195.npy	0.0	1	[0.46768966 0.5773599 ]
fiber	f1/2014-6064.npy	1.0	2	[0.9305809 0.00963838]
fiber	f2/2014-6064.npy	1.0	2	[0.99123186 0.02702226]
fiber	f3/2014-6064.npy	1.0	2	[0.9955792 0.00791893]
fiber	f4/2014-6064.npy	1.0	2	[0.93630475 0.11977883]
fiber	f5/2014-6064.npy	1.0	1	[0.54972446 0.48083583]
fiber	f6/2014-6064.npy	0.0	0	[0.23129599 0.536564 ]
fiber	f1/2013-0939.npy	1.0	2	[0.9802932 0.00362288]
fiber	f2/2013-0939.npy	1.0	2	[0.9908784 0.02201791]
fiber	f3/2013-0939.npy	1.0	2	[0.91425025 0.1646547 ]
fiber	f4/2013-0939.npy	1.0	2	[0.92522794 0.14426334]
fiber	f5/2013-0939.npy	0.0	0	[0.30908042 0.44921026]
fiber	f1/2015-1911.npy	1.0	2	[0.80455226 0.01391545]
fiber	f2/2015-1911.npy	1.0	2	[0.9738912 0.01430472]
fiber	f3/2015-1911.npy	1.0	2	[0.9825524 0.00525255]
fiber	f4/2015-1911.npy	1.0	2	[0.9664963 0.07361158]
fiber	f5/2015-1911.npy	1.0	1	[0.6539326 0.38195857]
fiber	f6/2015-1911.npy	1.0	1	[0.3578544 0.5098952]
fiber	f1/2014-1953.npy	1.0	2	[0.8055431 0.03582228]
fiber	f2/2014-1953.npy	1.0	2	[0.9788517 0.05980928]
fiber	f3/2014-1953.npy	1.0	2	[0.7426271 0.25493893]
fiber	f4/2014-1953.npy	1.0	2	[0.86724895 0.15594538]
fiber	f5/2014-1953.npy	0.5	1	[0.4602972 0.5054342]
fiber	f1/2014-5621_1.npy	1.0	2	[0.8085988 0.01899456]
fiber	f2/2014-5621_1.npy	1.0	2	[0.9758292 0.05601877]
fiber	f3/2014-5621_1.npy	1.0	2	[0.94142324 0.06021594]
fiber	f4/2014-5621_1.npy	1.0	2	[0.9400197 0.12891588]
fiber	f5/2014-5621_1.npy	0.0	1	[0.42954537 0.5452731 ]
fiber	f1/2014-3233.npy	1.0	2	[0.9549326 0.012216 ]
fiber	f2/2014-3233.npy	1.0	2	[0.9422344 0.03598597]
fiber	f3/2014-3233.npy	1.0	2	[0.94427294 0.08165076]
fiber	f4/2014-3233.npy	1.0	2	[0.83383495 0.22714464]
fiber	f5/2014-3233.npy	0.0	2	[0.6822224 0.27762294]
fiber	f1/2015-1495.npy	1.0	2	[0.770458 0.04233841]
fiber	f2/2015-1495.npy	1.0	2	[0.9339032 0.05396153]
fiber	f3/2015-1495.npy	1.0	2	[0.9521949 0.05603357]
fiber	f4/2015-1495.npy	1.0	2	[0.8294739 0.21725067]
fiber	f5/2015-1495.npy	1.0	2	[0.75313807 0.2994661 ]
fiber	f6/2015-1495.npy	0.5	0	[0.2895549 0.56176835]
fiber	f1/2014-0431_1.npy	1.0	2	[0.80127966 0.04405287]
fiber	f2/2014-0431_1.npy	1.0	2	[0.90093195 0.12248406]
fiber	f3/2014-0431_1.npy	1.0	2	[0.9052171 0.15612124]
fiber	f4/2014-0431_1.npy	1.0	2	[0.84837455 0.20975283]
fiber	f5/2014-0431_1.npy	0.5	1	[0.48051897 0.51834583]
fiber	f1/2016-0207.npy	1.0	2	[0.99067557 0.00473528]
fiber	f2/2016-0207.npy	1.0	2	[0.991855 0.01909755]
fiber	f3/2016-0207.npy	1.0	2	[0.84139675 0.2617817 ]
fiber	f4/2016-0207.npy	1.0	2	[0.874025 0.20417209]
fiber	f5/2016-0207.npy	0.0	0	[0.24484296 0.55521065]
fiber	f1/2016-0193.npy	1.0	2	[0.89274794 0.02595649]
fiber	f2/2016-0193.npy	1.0	2	[0.9613848 0.03532074]
fiber	f3/2016-0193.npy	1.0	2	[0.9324879 0.09144075]
fiber	f4/2016-0193.npy	1.0	2	[0.9067729 0.18125184]
fiber	f5/2016-0193.npy	0.5	1	[0.5754976 0.42525554]
fiber	f1/2015-3089.npy	1.0	2	[0.80171764 0.03834428]
fiber	f2/2015-3089.npy	1.0	2	[0.9163531 0.07356009]
fiber	f3/2015-3089.npy	1.0	2	[0.98553586 0.02878904]
fiber	f4/2015-3089.npy	1.0	2	[0.8787112 0.166128 ]
fiber	f5/2015-3089.npy	1.0	2	[0.64903766 0.32067233]
fiber	f6/2015-3089.npy	0.0	0	[0.22429478 0.5591219 ]
fiber	f1/2015-4607.npy	1.0	2	[0.87638134 0.01056984]
fiber	f2/2015-4607.npy	1.0	2	[0.97561044 0.02383721]
fiber	f3/2015-4607.npy	1.0	2	[0.80678695 0.2703453 ]
fiber	f4/2015-4607.npy	1.0	1	[0.5866929 0.4057303]
fiber	f5/2015-4607.npy	0.0	1	[0.36362112 0.5467473 ]
fiber	f1/2015-5505_3.npy	1.0	2	[0.7615518 0.04763381]
fiber	f2/2015-5505_3.npy	1.0	2	[0.87921786 0.08493187]
fiber	f3/2015-5505_3.npy	1.0	2	[0.73537964 0.29225177]
fiber	f4/2015-5505_3.npy	1.0	2	[0.7879311 0.23279336]
fiber	f5/2015-5505_3.npy	0.0	1	[0.460766 0.41750154]
fiber	f1/2015-3367.npy	1.0	2	[0.9458578 0.01447676]
fiber	f2/2015-3367.npy	1.0	2	[0.9913017 0.03822029]
fiber	f3/2015-3367.npy	1.0	2	[0.94749016 0.14314061]
fiber	f4/2015-3367.npy	1.0	2	[0.78251386 0.27896094]
fiber	f5/2015-3367.npy	0.5	1	[0.5579686 0.40557405]
fiber	f1/2014-3310.npy	1.0	2	[0.9659364 0.00890542]
fiber	f2/2014-3310.npy	1.0	2	[0.96540093 0.03758772]
fiber	f3/2014-3310.npy	1.0	2	[0.95759034 0.06415632]
fiber	f4/2014-3310.npy	0.5	2	[0.7456927 0.2727433]
fiber	f1/2014-3254.npy	1.0	2	[0.6423741 0.09467468]
fiber	f2/2014-3254.npy	1.0	2	[0.8939522 0.07872406]
fiber	f3/2014-3254.npy	1.0	2	[0.9062369 0.07710502]
fiber	f4/2014-3254.npy	1.0	2	[0.74799657 0.25691292]
fiber	f5/2014-3254.npy	0.5	2	[0.76647806 0.22666165]
fiber	f1/2015-1730_1.npy	1.0	2	[0.96181995 0.00466391]
fiber	f2/2015-1730_1.npy	1.0	2	[0.93286145 0.06358007]
fiber	f3/2015-1730_1.npy	1.0	2	[0.96291256 0.05747612]
fiber	f4/2015-1730_1.npy	1.0	2	[0.75098586 0.3287329 ]
fiber	f5/2015-1730_1.npy	0.5	1	[0.4164703 0.5086924]
fiber	f1/2014-6469.npy	1.0	2	[0.8917534 0.01781745]
fiber	f2/2014-6469.npy	1.0	2	[0.97890455 0.0420979 ]
fiber	f3/2014-6469.npy	1.0	2	[0.9507301 0.06206783]
fiber	f4/2014-6469.npy	0.5	2	[0.87077326 0.20759429]
fiber	f1/2014-2922_2.npy	1.0	2	[0.8231315 0.02099452]
fiber	f2/2014-2922_2.npy	1.0	2	[0.9673967 0.0366366]
fiber	f3/2014-2922_2.npy	1.0	2	[0.9537659 0.07983864]
fiber	f4/2014-2922_2.npy	1.0	2	[0.77691877 0.26093274]
fiber	f5/2014-2922_2.npy	1.0	2	[0.8360774 0.21039903]
fiber	f6/2014-2922_2.npy	0.0	0	[0.34439832 0.46636438]
fiber	f1/2015-4036.npy	1.0	2	[0.90828687 0.02290087]
fiber	f2/2015-4036.npy	1.0	2	[0.99189353 0.01457047]
fiber	f3/2015-4036.npy	1.0	2	[0.8892667 0.15334792]
fiber	f4/2015-4036.npy	1.0	2	[0.83217394 0.2510009 ]
fiber	f5/2015-4036.npy	0.0	0	[0.23930994 0.5593468 ]
fiber	f1/2014-1627_3.npy	1.0	2	[0.81006616 0.00891219]
fiber	f2/2014-1627_3.npy	1.0	2	[0.99250317 0.00761919]
fiber	f3/2014-1627_3.npy	1.0	2	[0.96386826 0.07281664]
fiber	f4/2014-1627_3.npy	1.0	2	[0.76058203 0.3099005 ]
fiber	f5/2014-1627_3.npy	0.0	0	[0.32646716 0.57528305]
fiber	f1/2015-4528.npy	1.0	2	[9.9188191e-01 4.4675017e-04]
fiber	f2/2015-4528.npy	1.0	2	[0.98594296 0.00450413]
fiber	f3/2015-4528.npy	1.0	2	[0.95527 0.07211013]
fiber	f4/2015-4528.npy	1.0	2	[0.9708322 0.1059538]
fiber	f5/2015-4528.npy	0.0	1	[0.54583156 0.47682226]
fiber	f1/2014-3665.npy	1.0	2	[0.8938112 0.02688301]
fiber	f2/2014-3665.npy	1.0	2	[0.88880557 0.13784254]
fiber	f3/2014-3665.npy	1.0	2	[0.966614 0.06990236]
fiber	f4/2014-3665.npy	1.0	2	[0.9125633 0.14098392]
fiber	f5/2014-3665.npy	0.5	1	[0.62838066 0.3456073 ]
fiber	f1/2015-0852.npy	1.0	2	[0.8140554 0.01266259]
fiber	f2/2015-0852.npy	1.0	2	[0.95947593 0.09379795]
fiber	f3/2015-0852.npy	1.0	2	[0.94395787 0.13811244]
fiber	f4/2015-0852.npy	0.5	2	[0.7742205 0.3353438]
fiber	f1/2016-0381.npy	1.0	2	[0.93589413 0.00585472]
fiber	f2/2016-0381.npy	1.0	2	[0.9930305 0.00574033]
fiber	f3/2016-0381.npy	1.0	2	[0.97777975 0.04401855]
fiber	f4/2016-0381.npy	1.0	2	[0.9018046 0.18402545]
fiber	f5/2016-0381.npy	0.0	1	[0.4812551 0.6309653]
fiber	f1/2015-3735.npy	1.0	2	[0.9747055 0.0022539]
fiber	f2/2015-3735.npy	1.0	2	[0.9853351 0.04646608]
fiber	f3/2015-3735.npy	1.0	2	[0.9675195 0.03803506]
fiber	f4/2015-3735.npy	1.0	2	[0.8161788 0.28582183]
fiber	f5/2015-3735.npy	0.0	0	[0.3464896 0.45345542]
fiber	f1/2015-0939_2.npy	1.0	2	[0.45849356 0.22547732]
fiber	f2/2015-0939_2.npy	1.0	2	[0.39137003 0.33719668]
fiber	f3/2015-0939_2.npy	1.0	1	[0.6118836 0.4684571]
fiber	f4/2015-0939_2.npy	0.5	2	[0.85793334 0.01206624]
fiber	f1/2015-3936.npy	1.0	2	[0.9244225 0.02160703]
fiber	f2/2015-3936.npy	1.0	2	[0.9458575 0.14305237]
fiber	f3/2015-3936.npy	1.0	2	[0.9314416 0.12532397]
fiber	f4/2015-3936.npy	0.5	1	[0.624508 0.5005672]
fiber	f1/2013-5193.npy	1.0	2	[0.89890647 0.02165098]
fiber	f2/2013-5193.npy	1.0	2	[0.99763334 0.01053482]
fiber	f3/2013-5193.npy	1.0	2	[0.8820407 0.2377204]
fiber	f4/2013-5193.npy	1.0	2	[0.7456365 0.26879197]
fiber	f5/2013-5193.npy	0.0	0	[0.2630833 0.58897036]
fiber	f1/2014-2783.npy	1.0	2	[0.9208702 0.01359452]
fiber	f2/2014-2783.npy	1.0	2	[0.93779886 0.10856619]
fiber	f3/2014-2783.npy	1.0	2	[0.9864086 0.02833449]
fiber	f4/2014-2783.npy	1.0	2	[0.85541016 0.1820164 ]
fiber	f5/2014-2783.npy	0.0	1	[0.39776433 0.53130394]
fiber	f1/2013-4764_2.npy	1.0	2	[0.98627603 0.02861342]
fiber	f2/2013-4764_2.npy	1.0	2	[0.98365873 0.03923949]
fiber	f3/2013-4764_2.npy	1.0	2	[0.8566021 0.23966214]
fiber	f4/2013-4764_2.npy	1.0	2	[0.8950519 0.18104859]
fiber	f5/2013-4764_2.npy	0.5	1	[0.486057 0.48819473]
fiber	f1/2014-0973.npy	1.0	2	[0.89856994 0.00634246]
fiber	f2/2014-0973.npy	1.0	2	[0.9383262 0.11783418]
fiber	f3/2014-0973.npy	1.0	2	[0.91044915 0.14063378]
fiber	f4/2014-0973.npy	1.0	2	[0.8289385 0.2406202]
fiber	f5/2014-0973.npy	1.0	1	[0.509552 0.5055003]
fiber	f6/2014-0973.npy	1.0	0	[0.30289865 0.62803334]
fiber	f1/2013-5639.npy	1.0	2	[0.9556512 0.0115554]
fiber	f2/2013-5639.npy	1.0	2	[0.95187837 0.05328847]
fiber	f3/2013-5639.npy	1.0	2	[0.92030776 0.14741743]
fiber	f4/2013-5639.npy	1.0	2	[0.8552158 0.2521446]
fiber	f5/2013-5639.npy	0.0	1	[0.36997026 0.58638805]
fiber	f1/2014-1764.npy	1.0	2	[0.9133307 0.03029718]
fiber	f2/2014-1764.npy	1.0	2	[0.99788314 0.0045969 ]
fiber	f3/2014-1764.npy	1.0	2	[0.9819925 0.04258831]
fiber	f4/2014-1764.npy	1.0	2	[0.80303615 0.31867573]
fiber	f5/2014-1764.npy	0.5	1	[0.4970625 0.45755833]
fiber	f1/2016-0454.npy	1.0	2	[0.8688713 0.01211713]
fiber	f2/2016-0454.npy	1.0	2	[0.9950441 0.00788888]
fiber	f3/2016-0454.npy	1.0	2	[0.9897395 0.01201922]
fiber	f4/2016-0454.npy	1.0	2	[0.8990849 0.17276415]
fiber	f5/2016-0454.npy	0.5	1	[0.59990007 0.409491 ]
fiber	f1/2015-0774.npy	1.0	2	[0.94816166 0.01636669]
fiber	f2/2015-0774.npy	1.0	2	[0.9663717 0.07998215]
fiber	f3/2015-0774.npy	1.0	2	[0.82733285 0.24284542]
fiber	f4/2015-0774.npy	1.0	2	[0.6909705 0.33869904]
fiber	f5/2015-0774.npy	0.5	0	[0.29573682 0.48311478]
fiber	f1/2015-6810_1.npy	1.0	2	[0.8925471 0.01815796]
fiber	f2/2015-6810_1.npy	1.0	2	[0.92068803 0.06598037]
fiber	f3/2015-6810_1.npy	1.0	2	[0.92702514 0.06920639]
fiber	f4/2015-6810_1.npy	1.0	2	[0.9102015 0.13564518]
fiber	f5/2015-6810_1.npy	1.0	2	[0.82991046 0.24004997]
fiber	f6/2015-6810_1.npy	0.0	1	[0.44825786 0.46704322]
fiber	f1/2013-6308.npy	1.0	2	[0.92882866 0.01759751]
fiber	f2/2013-6308.npy	1.0	2	[0.9741348 0.0614715]
fiber	f3/2013-6308.npy	1.0	2	[0.95530766 0.11286902]
fiber	f4/2013-6308.npy	1.0	2	[0.8009207 0.27435628]
fiber	f5/2013-6308.npy	0.0	0	[0.24002916 0.5607632 ]
fiber	f1/2013-2873.npy	1.0	2	[0.9649294 0.01533947]
fiber	f2/2013-2873.npy	1.0	2	[0.99380726 0.01587632]
fiber	f3/2013-2873.npy	1.0	2	[0.9532799 0.09137335]
fiber	f4/2013-2873.npy	1.0	2	[0.83503956 0.27301586]
fiber	f5/2013-2873.npy	0.5	1	[0.3623376 0.5466167]
fiber	f1/2015-2007.npy	1.0	2	[0.9125751 0.00819035]
fiber	f2/2015-2007.npy	1.0	2	[0.97529876 0.01483516]
fiber	f3/2015-2007.npy	1.0	2	[0.9300648 0.07901214]
fiber	f4/2015-2007.npy	1.0	2	[0.95080066 0.10258824]
fiber	f5/2015-2007.npy	1.0	1	[0.5929986 0.42734954]
fiber	f6/2015-2007.npy	1.0	1	[0.56200254 0.4169447 ]
fiber	f1/2014-0364.npy	1.0	2	[0.99314463 0.00745553]
fiber	f2/2014-0364.npy	1.0	2	[0.99833137 0.00555995]
fiber	f3/2014-0364.npy	1.0	2	[0.9624725 0.07202046]
fiber	f4/2014-0364.npy	1.0	2	[0.81738114 0.25284526]
fiber	f5/2014-0364.npy	0.5	0	[0.29368293 0.46886048]
fiber	f1/2016-0865.npy	1.0	2	[0.9103372 0.0041163]
fiber	f2/2016-0865.npy	1.0	2	[0.9274207 0.03976295]
fiber	f3/2016-0865.npy	1.0	2	[0.9612996 0.02892619]
fiber	f4/2016-0865.npy	1.0	2	[0.9397519 0.1148233]
fiber	f5/2016-0865.npy	1.0	2	[0.9144042 0.1193643]
fiber	f6/2016-0865.npy	0.0	0	[0.30664155 0.54753315]
fiber	f1/2015-1666.npy	1.0	2	[0.86968106 0.0286686 ]
fiber	f2/2015-1666.npy	1.0	2	[0.9875745 0.02804401]
fiber	f3/2015-1666.npy	1.0	2	[0.9129725 0.08262264]
fiber	f4/2015-1666.npy	1.0	2	[0.84110105 0.22353217]
fiber	f5/2015-1666.npy	1.0	1	[0.6100867 0.37328917]
fiber	f6/2015-1666.npy	0.0	0	[0.18777928 0.58151037]
fiber	f1/2015-1595.npy	1.0	2	[0.85432 0.01773231]
fiber	f2/2015-1595.npy	1.0	2	[0.9416223 0.02674281]
fiber	f3/2015-1595.npy	1.0	2	[0.9747547 0.03259319]
fiber	f4/2015-1595.npy	1.0	2	[0.8132896 0.2080212]
fiber	f5/2015-1595.npy	1.0	2	[0.6464835 0.3336856]
fiber	f6/2015-1595.npy	0.5	1	[0.4464781 0.4791624]
fiber	f1/2013-6387.npy	1.0	2	[0.9722189 0.02942596]
fiber	f2/2013-6387.npy	1.0	2	[0.87483746 0.22086518]
fiber	f3/2013-6387.npy	1.0	2	[0.97052974 0.06450813]
fiber	f4/2013-6387.npy	1.0	1	[0.6505541 0.4477969]
fiber	f5/2013-6387.npy	0.0	0	[0.2222098 0.48136216]
fiber	f1/2015-0240_3.npy	1.0	2	[0.8070601 0.01971048]
fiber	f2/2015-0240_3.npy	1.0	2	[0.96003014 0.07029551]
fiber	f3/2015-0240_3.npy	1.0	2	[0.96472347 0.03482967]
fiber	f4/2015-0240_3.npy	0.5	2	[0.93091726 0.1458911 ]
fiber	f1/2014-0801.npy	1.0	2	[0.93522215 0.02783909]
fiber	f2/2014-0801.npy	1.0	2	[0.7506365 0.28894356]
fiber	f3/2014-0801.npy	1.0	2	[0.8661981 0.20760578]
fiber	f4/2014-0801.npy	1.0	2	[0.81760305 0.2949037 ]
fiber	f5/2014-0801.npy	0.0	1	[0.410425 0.642657]
fiber	f1/2014-0410.npy	1.0	2	[0.8678661 0.01618121]
fiber	f2/2014-0410.npy	1.0	2	[0.920259 0.06783307]
fiber	f3/2014-0410.npy	1.0	2	[0.7281677 0.3028407]
fiber	f4/2014-0410.npy	1.0	2	[0.9084172 0.16654037]
fiber	f5/2014-0410.npy	1.0	1	[0.5869916 0.46737504]
fiber	f6/2014-0410.npy	0.0	0	[0.33210316 0.47625107]
fiber	f1/2015-3953.npy	1.0	2	[0.88913065 0.00909851]
fiber	f2/2015-3953.npy	1.0	2	[0.9398991 0.06307051]
fiber	f3/2015-3953.npy	1.0	2	[0.9609385 0.05152518]
fiber	f4/2015-3953.npy	1.0	2	[0.9010347 0.20679809]
fiber	f5/2015-3953.npy	0.0	1	[0.4871207 0.5162562]
fiber	f1/2014-5588.npy	1.0	2	[0.9404056 0.00532368]
fiber	f2/2014-5588.npy	1.0	2	[0.9949569 0.02049754]
fiber	f3/2014-5588.npy	1.0	2	[0.97324973 0.02153942]
fiber	f4/2014-5588.npy	1.0	2	[0.9544768 0.1163028]
fiber	f5/2014-5588.npy	1.0	1	[0.628688 0.36690778]
fiber	f6/2014-5588.npy	0.0	0	[0.33733153 0.5969685 ]
fiber	f1/2015-4300.npy	1.0	2	[0.7671787 0.03478993]
fiber	f2/2015-4300.npy	1.0	2	[0.97420484 0.04380177]
fiber	f3/2015-4300.npy	1.0	2	[0.9719795 0.04227238]
fiber	f4/2015-4300.npy	1.0	2	[0.8524083 0.22520986]
fiber	f5/2015-4300.npy	0.0	1	[0.49333158 0.4925016 ]
fiber	f1/2014-2239_2.npy	1.0	2	[0.76599646 0.03337414]
fiber	f2/2014-2239_2.npy	1.0	2	[0.94288075 0.10099459]
fiber	f3/2014-2239_2.npy	1.0	2	[0.90554005 0.15799113]
fiber	f4/2014-2239_2.npy	1.0	2	[0.87930244 0.19657189]
fiber	f5/2014-2239_2.npy	0.5	1	[0.6845662 0.35463822]
fiber	f1/2013-3623.npy	1.0	2	[0.9595969 0.00865768]
fiber	f2/2013-3623.npy	1.0	2	[0.9529849 0.11398982]
fiber	f3/2013-3623.npy	1.0	2	[0.96374774 0.11618552]
fiber	f4/2013-3623.npy	1.0	2	[0.9022657 0.1785641]
fiber	f5/2013-3623.npy	1.0	1	[0.4961164 0.5462856]
fiber	f6/2013-3623.npy	0.0	0	[0.22890854 0.45861894]
fiber	f1/2015-0389.npy	1.0	2	[0.9532546 0.00607523]
fiber	f2/2015-0389.npy	1.0	2	[0.94438493 0.05621112]
fiber	f3/2015-0389.npy	1.0	2	[0.93426514 0.08638498]
fiber	f4/2015-0389.npy	0.5	2	[0.89563024 0.15227903]
fiber	f1/2013-6322_1.npy	1.0	2	[0.91442406 0.00368637]
fiber	f2/2013-6322_1.npy	1.0	2	[0.9814905 0.03474433]
fiber	f3/2013-6322_1.npy	1.0	2	[0.95805514 0.09389192]
fiber	f4/2013-6322_1.npy	1.0	2	[0.96086013 0.11337575]
fiber	f5/2013-6322_1.npy	1.0	2	[0.78294265 0.2884922 ]
fiber	f6/2013-6322_1.npy	0.5	1	[0.39066714 0.5607175 ]
fiber	f1/2013-3386_16.npy	1.0	2	[0.8798374 0.09079935]
fiber	f2/2013-3386_16.npy	1.0	2	[0.9138492 0.10913882]
fiber	f3/2013-3386_16.npy	1.0	2	[0.74819505 0.23382483]
fiber	f4/2013-3386_16.npy	1.0	2	[0.64365494 0.314761 ]
fiber	f5/2013-3386_16.npy	0.5	1	[0.36391142 0.4458204 ]
fiber	f1/2013-0213.npy	1.0	2	[0.921532 0.01078301]
fiber	f2/2013-0213.npy	1.0	2	[0.98718005 0.02988983]
fiber	f3/2013-0213.npy	1.0	2	[0.97240156 0.06305907]
fiber	f4/2013-0213.npy	0.5	1	[0.63595414 0.38272285]
fiber	f1/2013-0009.npy	1.0	2	[0.8405465 0.04338054]
fiber	f2/2013-0009.npy	1.0	2	[0.97358125 0.04183296]
fiber	f3/2013-0009.npy	0.5	1	[0.6191343 0.3576045]
fiber	f1/2013-5957.npy	1.0	2	[0.838576 0.02401453]
fiber	f2/2013-5957.npy	1.0	2	[0.9578302 0.02762478]
fiber	f3/2013-5957.npy	1.0	2	[0.82412195 0.18098214]
fiber	f4/2013-5957.npy	1.0	2	[0.81737393 0.21168575]
fiber	f5/2013-5957.npy	1.0	1	[0.6750345 0.35450643]
fiber	f6/2013-5957.npy	0.0	1	[0.41333404 0.5430185 ]
fiber	f1/2015-4179_6.npy	1.0	2	[0.763177 0.03335797]
fiber	f2/2015-4179_6.npy	1.0	2	[0.85037494 0.06993992]
fiber	f3/2015-4179_6.npy	1.0	2	[0.81931233 0.1428313 ]
fiber	f4/2015-4179_6.npy	1.0	2	[0.7223844 0.25440836]
fiber	f5/2015-4179_6.npy	0.0	1	[0.56290555 0.43043345]
fiber	f1/2013-5296.npy	1.0	2	[0.8482224 0.00690422]
fiber	f2/2013-5296.npy	1.0	2	[0.9805726 0.01204116]
fiber	f3/2013-5296.npy	1.0	2	[0.973503 0.02542001]
fiber	f4/2013-5296.npy	1.0	2	[0.92566085 0.16713652]
fiber	f5/2013-5296.npy	0.0	1	[0.40006983 0.6147676 ]
fiber	f1/2015-0022.npy	1.0	2	[0.8936399 0.01090788]
fiber	f2/2015-0022.npy	1.0	2	[0.98252136 0.03557756]
fiber	f3/2015-0022.npy	1.0	2	[0.9887051 0.02142846]
fiber	f4/2015-0022.npy	0.5	2	[0.8588181 0.20607603]
fiber	f1/2013-0494.npy	1.0	2	[0.6880783 0.10635714]
fiber	f2/2013-0494.npy	1.0	2	[0.81721944 0.18309468]
fiber	f3/2013-0494.npy	1.0	2	[0.78610235 0.19749674]
fiber	f4/2013-0494.npy	1.0	2	[0.6662073 0.2520163]
fiber	f5/2013-0494.npy	0.5	1	[0.38506547 0.3547154 ]
fiber	f1/2014-0970.npy	1.0	2	[0.9478832 0.00464594]
fiber	f2/2014-0970.npy	1.0	2	[0.9969548 0.00357529]
fiber	f3/2014-0970.npy	1.0	2	[0.9951584 0.02204291]
fiber	f4/2014-0970.npy	1.0	2	[0.9245011 0.14638174]
fiber	f5/2014-0970.npy	0.5	1	[0.4388346 0.46512416]
fiber	f1/2015-6662.npy	1.0	2	[0.9062352 0.04722594]
fiber	f2/2015-6662.npy	1.0	2	[0.9802578 0.02265961]
fiber	f3/2015-6662.npy	1.0	2	[0.8837257 0.20184661]
fiber	f4/2015-6662.npy	1.0	1	[0.660789 0.43733153]
fiber	f5/2015-6662.npy	0.0	0	[0.28581244 0.5859903 ]
fiber	f1/2014-0658.npy	1.0	2	[0.9333301 0.01459255]
fiber	f2/2014-0658.npy	1.0	2	[0.96902263 0.02217771]
fiber	f3/2014-0658.npy	1.0	2	[0.95125836 0.08457527]
fiber	f4/2014-0658.npy	1.0	2	[0.798511 0.2615267]
fiber	f5/2014-0658.npy	1.0	2	[0.72178924 0.2914968 ]
fiber	f6/2014-0658.npy	0.0	0	[0.3218575 0.54675287]
fiber	f1/2014-5952.npy	1.0	2	[0.8925479 0.0084173]
fiber	f2/2014-5952.npy	1.0	2	[0.9900892 0.01017518]
fiber	f3/2014-5952.npy	1.0	2	[0.9383773 0.08281566]
fiber	f4/2014-5952.npy	1.0	2	[0.8856653 0.21708609]
fiber	f5/2014-5952.npy	0.5	1	[0.5013736 0.59808546]
fiber	f1/2013-3507.npy	1.0	2	[0.9891967 0.00260492]
fiber	f2/2013-3507.npy	1.0	2	[0.98977715 0.02178486]
fiber	f3/2013-3507.npy	1.0	2	[0.9813493 0.04921642]
fiber	f4/2013-3507.npy	1.0	2	[0.8532311 0.22837435]
fiber	f5/2013-3507.npy	1.0	1	[0.6026478 0.4381943]
fiber	f6/2013-3507.npy	0.0	0	[0.2878953 0.5270446]
fiber	f1/2013-0259.npy	1.0	2	[0.9587423 0.00919876]
fiber	f2/2013-0259.npy	1.0	2	[0.9954775 0.01514567]
fiber	f3/2013-0259.npy	1.0	2	[0.99441975 0.00972589]
fiber	f4/2013-0259.npy	1.0	2	[0.8975489 0.188933 ]
fiber	f5/2013-0259.npy	1.0	1	[0.46518093 0.4927575 ]
fiber	f6/2013-0259.npy	0.0	0	[0.24635713 0.5320515 ]
fiber	f1/2014-0300.npy	1.0	2	[0.99670947 0.00144915]
fiber	f2/2014-0300.npy	1.0	2	[0.9717847 0.06700028]
fiber	f3/2014-0300.npy	1.0	2	[0.9198272 0.13025805]
fiber	f4/2014-0300.npy	1.0	2	[0.9224418 0.14960344]
fiber	f5/2014-0300.npy	0.0	1	[0.4083419 0.58103895]
fiber	f1/2014-5670_2.npy	1.0	2	[0.9927664 0.00181592]
fiber	f2/2014-5670_2.npy	1.0	2	[0.9803538 0.05387902]
fiber	f3/2014-5670_2.npy	1.0	2	[0.85029 0.23489785]
fiber	f4/2014-5670_2.npy	1.0	2	[0.8733502 0.19564761]
fiber	f5/2014-5670_2.npy	1.0	1	[0.51504403 0.4663285 ]
fiber	f6/2014-5670_2.npy	0.0	0	[0.2233216 0.5385449]
fiber	f1/2013-4483.npy	1.0	2	[0.87780404 0.01632303]
fiber	f2/2013-4483.npy	1.0	2	[0.93030816 0.05980793]
fiber	f3/2013-4483.npy	1.0	2	[0.93113095 0.08884756]
fiber	f4/2013-4483.npy	0.5	2	[0.6795505 0.33255923]
fiber	f1/2015-1809_2.npy	1.0	2	[0.879371 0.02900306]
fiber	f2/2015-1809_2.npy	1.0	2	[0.8875811 0.17853071]
fiber	f3/2015-1809_2.npy	0.5	2	[0.83535314 0.25388786]
fiber	f1/2015-1145_1.npy	1.0	2	[0.7398007 0.02991977]
fiber	f2/2015-1145_1.npy	1.0	2	[0.9366283 0.03696879]
fiber	f3/2015-1145_1.npy	1.0	2	[0.9373003 0.10410587]
fiber	f4/2015-1145_1.npy	0.5	2	[0.8382217 0.21182136]
fiber	f1/2013-5350.npy	1.0	2	[0.80325097 0.00602823]
fiber	f2/2013-5350.npy	1.0	2	[0.91799754 0.18490353]
fiber	f3/2013-5350.npy	1.0	2	[0.8669137 0.24738586]
fiber	f4/2013-5350.npy	1.0	2	[0.82447803 0.26515037]
fiber	f5/2013-5350.npy	0.0	1	[0.659432 0.34781292]
fiber	f1/2013-0311.npy	1.0	2	[0.91201675 0.02558579]
fiber	f2/2013-0311.npy	1.0	2	[0.9789026 0.05860653]
fiber	f3/2013-0311.npy	1.0	2	[0.8156602 0.23089065]
fiber	f4/2013-0311.npy	1.0	2	[0.7112828 0.29301393]
fiber	f5/2013-0311.npy	0.5	1	[0.63453954 0.35886604]
fiber	f1/2015-0906.npy	1.0	2	[0.948773 0.00744868]
fiber	f2/2015-0906.npy	1.0	2	[0.87272614 0.15058218]
fiber	f3/2015-0906.npy	1.0	2	[0.9612704 0.07016041]
fiber	f4/2015-0906.npy	1.0	1	[0.7689367 0.35244745]
fiber	f5/2015-0906.npy	0.5	1	[0.5873778 0.4611574]
fiber	f1/2014-2684.npy	1.0	2	[0.9831897 0.01084145]
fiber	f2/2014-2684.npy	1.0	2	[0.9279206 0.19098352]
fiber	f3/2014-2684.npy	1.0	2	[0.92787564 0.14464907]
fiber	f4/2014-2684.npy	1.0	1	[0.58966345 0.43589005]
fiber	f5/2014-2684.npy	0.0	0	[0.3325533 0.46777567]
fiber	f1/2015-2970.npy	1.0	2	[0.92731786 0.01556703]
fiber	f2/2015-2970.npy	1.0	2	[0.8940879 0.09912177]
fiber	f3/2015-2970.npy	0.5	2	[0.90401757 0.15910856]
fiber	f1/2013-1690.npy	1.0	2	[0.89332163 0.02161602]
fiber	f2/2013-1690.npy	1.0	2	[0.97627765 0.04706942]
fiber	f3/2013-1690.npy	1.0	2	[0.98689866 0.02816038]
fiber	f4/2013-1690.npy	1.0	2	[0.8495939 0.2154692]
fiber	f5/2013-1690.npy	0.5	1	[0.4793264 0.5574999]
fiber	f1/2014-2160.npy	1.0	2	[0.86114293 0.01469776]
fiber	f2/2014-2160.npy	1.0	2	[0.969897 0.02961284]
fiber	f3/2014-2160.npy	1.0	2	[0.9519851 0.09500981]
fiber	f4/2014-2160.npy	1.0	2	[0.9050617 0.19223066]
fiber	f5/2014-2160.npy	0.0	1	[0.51055413 0.60468155]
fiber	f1/2014-0586.npy	1.0	2	[0.82496715 0.03516043]
fiber	f2/2014-0586.npy	1.0	2	[0.97907704 0.05846669]
fiber	f3/2014-0586.npy	1.0	2	[0.86605334 0.23116189]
fiber	f4/2014-0586.npy	1.0	2	[0.945677 0.13053003]
fiber	f5/2014-0586.npy	1.0	1	[0.591647 0.38060218]
fiber	f6/2014-0586.npy	0.0	0	[0.26500335 0.596955 ]
fiber	f1/2016-0634.npy	1.0	2	[0.9740613 0.0080471]
fiber	f2/2016-0634.npy	1.0	2	[0.9971884 0.00499703]
fiber	f3/2016-0634.npy	1.0	2	[0.9746971 0.05876508]
fiber	f4/2016-0634.npy	1.0	2	[0.9522744 0.10292119]
fiber	f5/2016-0634.npy	0.5	1	[0.57640415 0.477896 ]
fiber	f1/2015-4606.npy	1.0	2	[0.9485973 0.01066808]
fiber	f2/2015-4606.npy	1.0	2	[0.9879088 0.0265377]
fiber	f3/2015-4606.npy	1.0	2	[0.9002978 0.17665215]
fiber	f4/2015-4606.npy	1.0	2	[0.83587563 0.25021565]
fiber	f5/2015-4606.npy	0.0	0	[0.33068383 0.50924045]
fiber	f1/2015-1954.npy	1.0	2	[0.95029086 0.01991406]
fiber	f2/2015-1954.npy	1.0	2	[0.9469539 0.08449338]
fiber	f3/2015-1954.npy	1.0	2	[0.9537221 0.06563372]
fiber	f4/2015-1954.npy	1.0	2	[0.8774663 0.16062403]
fiber	f5/2015-1954.npy	1.0	2	[0.6481823 0.32359892]
fiber	f6/2015-1954.npy	0.0	0	[0.2184088 0.43625283]
fiber	f1/2013-0209.npy	1.0	2	[0.90216595 0.00853289]
fiber	f2/2013-0209.npy	1.0	2	[0.96122515 0.05733195]
fiber	f3/2013-0209.npy	1.0	2	[0.91995096 0.12096755]
fiber	f4/2013-0209.npy	1.0	2	[0.85527474 0.20765148]
fiber	f5/2013-0209.npy	0.0	1	[0.38246402 0.49969953]
fiber	f1/2015-1477_1.npy	1.0	2	[0.8837335 0.01663609]
fiber	f2/2015-1477_1.npy	1.0	2	[0.96563476 0.04120845]
fiber	f3/2015-1477_1.npy	1.0	2	[0.9626003 0.05987798]
fiber	f4/2015-1477_1.npy	1.0	2	[0.88223565 0.184161 ]
fiber	f5/2015-1477_1.npy	0.5	2	[0.8366396 0.22467895]
fiber	f1/2014-6305.npy	1.0	2	[0.7730147 0.02310441]
fiber	f2/2014-6305.npy	1.0	2	[0.8820359 0.0487106]
fiber	f3/2014-6305.npy	1.0	2	[0.97962236 0.02206153]
fiber	f4/2014-6305.npy	1.0	2	[0.79303384 0.2991882 ]
fiber	f5/2014-6305.npy	0.5	1	[0.40189755 0.51568925]
fiber	f1/2015-2709.npy	1.0	2	[0.83044136 0.0160058 ]
fiber	f2/2015-2709.npy	1.0	2	[0.923835 0.09714837]
fiber	f3/2015-2709.npy	1.0	2	[0.89549696 0.17965996]
fiber	f4/2015-2709.npy	1.0	2	[0.86069846 0.23320587]
fiber	f5/2015-2709.npy	0.5	1	[0.5126266 0.5604615]
fiber	f1/2014-0918.npy	1.0	2	[0.79875433 0.03375437]
fiber	f2/2014-0918.npy	1.0	2	[0.9895446 0.01224152]
fiber	f3/2014-0918.npy	1.0	2	[0.95692354 0.04645818]
[truncated: 13,958 more rows]
