# Supplementary material for: AI-Driven quality assurance in mammography: Enhancing quality control efficiency through automated phantom image evaluation in South Korea
Source: PLoS One. 2025 Sep 8;20(9):e0330091. doi: 10.1371/journal.pone.0330091 (PMC12416691; doi:10.1371/journal.pone.0330091)
Supplement: S2 Data — (CSV) [file pone.0330091.s002.csv]

feature	index	pred	label	label_bin	pred_bin
fiber	2013-0009	2.5	2.5	False	False
fiber	2013-0015	4.0	4.5	True	True
fiber	2013-0073	4.0	4.0	True	True
fiber	2013-0087_1	4.0	4.0	True	True
fiber	2013-0087_3	4.5	4.0	True	True
fiber	2013-0087_4	4.0	2.5	False	True
fiber	2013-0109	4.0	3.5	False	True
fiber	2013-0111	4.5	4.0	True	True
fiber	2013-0116	5.0	5.0	True	True
fiber	2013-0126	3.5	4.5	True	False
fiber	2013-0138_2	4.0	3.5	False	True
fiber	2013-0158	4.5	4.5	True	True
fiber	2013-0209	4.5	4.0	True	True
fiber	2013-0213	3.5	3.5	False	False
fiber	2013-0218	5.0	4.5	True	True
fiber	2013-0219	3.5	3.5	False	False
fiber	2013-0255_3	2.5	1.5	False	False
fiber	2013-0259	4.5	5.0	True	True
fiber	2013-0280	4.0	4.5	True	True
fiber	2013-0295	5.0	4.5	True	True
fiber	2013-0311	4.5	4.5	True	True
fiber	2013-0344	4.5	4.0	True	True
fiber	2013-0349	4.5	4.5	True	True
fiber	2013-0384	4.5	4.5	True	True
fiber	2013-0407	4.0	4.0	True	True
fiber	2013-0437	3.5	3.5	False	False
fiber	2013-0463_1	4.5	4.0	True	True
fiber	2013-0494	4.5	4.5	True	True
fiber	2013-0501	3.5	4.5	True	False
fiber	2013-0504	4.5	4.5	True	True
fiber	2013-0520	4.0	4.0	True	True
fiber	2013-0562	3.5	4.5	True	False
fiber	2013-0591	4.5	4.5	True	True
fiber	2013-0623	4.5	4.5	True	True
fiber	2013-0680	4.0	4.0	True	True
fiber	2013-0686_1	4.5	4.5	True	True
fiber	2013-0686_3	5.5	5.5	True	True
fiber	2013-0688	4.0	4.0	True	True
fiber	2013-0690	5.5	4.5	True	True
fiber	2013-0711	4.5	4.5	True	True
fiber	2013-0730	4.5	4.0	True	True
fiber	2013-0733	4.5	4.5	True	True
fiber	2013-0744	2.5	4.5	True	False
fiber	2013-0751	4.0	3.5	False	True
fiber	2013-0752	4.5	4.5	True	True
fiber	2013-0815	4.5	5.0	True	True
fiber	2013-0819	5.0	5.0	True	True
fiber	2013-0835	4.0	4.5	True	True
fiber	2013-0939	4.0	4.0	True	True
fiber	2013-0949	4.5	4.5	True	True
fiber	2013-0956	4.5	4.5	True	True
fiber	2013-0995	4.0	4.5	True	True
fiber	2013-1045	4.5	4.0	True	True
fiber	2013-1108	4.5	5.5	True	True
fiber	2013-1215	3.5	3.0	False	False
fiber	2013-1218	4.0	4.0	True	True
fiber	2013-1225	4.5	4.5	True	True
fiber	2013-1249	4.0	4.5	True	True
fiber	2013-1250	4.5	4.0	True	True
fiber	2013-1275	3.5	4.5	True	False
fiber	2013-1286	4.5	4.5	True	True
fiber	2013-1301	3.5	3.5	False	False
fiber	2013-1315	4.5	4.5	True	True
fiber	2013-1316	4.5	4.5	True	True
fiber	2013-1318	4.5	4.5	True	True
fiber	2013-1327	4.5	5.0	True	True
fiber	2013-1349	3.5	3.5	False	False
fiber	2013-1355	3.5	4.5	True	False
fiber	2013-1368	4.0	4.0	True	True
fiber	2013-1410	4.5	5.0	True	True
fiber	2013-1428	4.0	4.0	True	True
fiber	2013-1457	5.0	4.5	True	True
fiber	2013-1462	4.0	3.5	False	True
fiber	2013-1496	5.5	5.5	True	True
fiber	2013-1500	4.0	4.5	True	True
fiber	2013-1510	4.5	4.5	True	True
fiber	2013-1511	4.5	4.5	True	True
fiber	2013-1518	5.0	5.5	True	True
fiber	2013-1520	4.5	5.5	True	True
fiber	2013-1542	4.0	4.0	True	True
fiber	2013-1546	4.5	5.0	True	True
fiber	2013-1562	4.5	4.5	True	True
fiber	2013-1577	4.5	3.5	False	True
fiber	2013-1594	4.5	5.0	True	True
fiber	2013-1644	4.5	4.5	True	True
fiber	2013-1664	4.5	4.5	True	True
fiber	2013-1666	4.5	4.5	True	True
fiber	2013-1669	2.5	1.5	False	False
fiber	2013-1686	3.5	3.5	False	False
fiber	2013-1690	4.5	4.5	True	True
fiber	2013-1707	4.5	4.5	True	True
fiber	2013-1711	4.5	4.5	True	True
fiber	2013-1715	4.0	4.0	True	True
fiber	2013-1735	5.0	5.0	True	True
fiber	2013-1770	3.5	3.5	False	False
fiber	2013-1774	4.5	4.5	True	True
fiber	2013-1779	4.5	5.0	True	True
fiber	2013-1799	5.0	5.0	True	True
fiber	2013-1827	2.0	3.5	False	False
fiber	2013-1840	4.5	5.5	True	True
fiber	2013-1864	4.5	4.5	True	True
fiber	2013-1865	5.5	5.5	True	True
fiber	2013-1886	4.0	4.0	True	True
fiber	2013-1891	4.5	4.5	True	True
fiber	2013-1896	4.5	5.0	True	True
fiber	2013-1914	3.5	4.5	True	False
fiber	2013-1964	4.5	4.5	True	True
fiber	2013-1966	4.5	5.0	True	True
fiber	2013-1981	4.5	2.5	False	True
fiber	2013-2751	4.5	5.0	True	True
fiber	2013-2769	4.5	5.0	True	True
fiber	2013-2794_1	4.0	4.0	True	True
fiber	2013-2795	4.5	5.5	True	True
fiber	2013-2821	4.5	5.0	True	True
fiber	2013-2838	5.0	5.0	True	True
fiber	2013-2850	4.5	5.5	True	True
fiber	2013-2855	5.0	5.0	True	True
fiber	2013-2867_2	5.5	5.5	True	True
fiber	2013-2873	4.5	4.5	True	True
fiber	2013-2874_2	5.0	5.0	True	True
fiber	2013-2916	2.5	2.5	False	False
fiber	2013-2931	4.5	5.0	True	True
fiber	2013-2967	4.5	4.5	True	True
fiber	2013-2973	4.5	4.5	True	True
fiber	2013-2976	4.5	5.0	True	True
fiber	2013-3001	3.5	4.0	True	False
fiber	2013-3014	4.5	4.5	True	True
fiber	2013-3024_1	3.5	5.5	True	False
fiber	2013-3034	5.0	5.0	True	True
fiber	2013-3069	5.0	5.0	True	True
fiber	2013-3072	4.0	4.0	True	True
fiber	2013-3075	4.0	5.0	True	True
fiber	2013-3088_1	4.5	4.5	True	True
fiber	2013-3118	4.5	4.5	True	True
fiber	2013-3136	4.5	5.0	True	True
fiber	2013-3160	4.5	4.5	True	True
fiber	2013-3184	4.0	5.0	True	True
fiber	2013-3201	4.5	5.0	True	True
fiber	2013-3233	4.5	4.5	True	True
fiber	2013-3260	4.5	4.5	True	True
fiber	2013-3302	4.5	5.5	True	True
fiber	2013-3323	4.5	4.5	True	True
fiber	2013-3343	4.5	6.0	True	True
fiber	2013-3363	4.5	5.5	True	True
fiber	2013-3386_15	0.5	1.5	False	False
fiber	2013-3386_16	4.5	4.5	True	True
fiber	2013-3390	5.0	5.0	True	True
fiber	2013-3426_1	4.5	5.0	True	True
fiber	2013-3426_2	4.5	5.0	True	True
fiber	2013-3474	4.0	5.5	True	True
fiber	2013-3506	4.5	5.5	True	True
fiber	2013-3507	4.5	5.0	True	True
fiber	2013-3517_2	4.5	4.5	True	True
fiber	2013-3522	5.0	5.5	True	True
fiber	2013-3525_1	4.5	4.5	True	True
fiber	2013-3550	3.5	5.0	True	False
fiber	2013-3621_1	4.5	4.5	True	True
fiber	2013-3623	4.5	5.0	True	True
fiber	2013-3646	4.5	4.5	True	True
fiber	2013-3653	4.5	5.0	True	True
fiber	2013-3665	3.5	5.0	True	False
fiber	2013-3700	4.5	4.5	True	True
fiber	2013-3750_3	4.5	4.5	True	True
fiber	2013-3755_2	4.5	4.5	True	True
fiber	2013-3769	4.5	5.0	True	True
fiber	2013-3783	4.5	4.5	True	True
fiber	2013-3820	4.5	5.0	True	True
fiber	2013-3832	3.5	4.5	True	False
fiber	2013-3847_4	3.5	4.0	True	False
fiber	2013-3848_2	4.5	6.0	True	True
fiber	2013-3857_2	4.5	5.0	True	True
fiber	2013-3869_2	4.5	5.5	True	True
fiber	2013-3891	4.5	4.5	True	True
fiber	2013-3964	3.5	4.0	True	False
fiber	2013-4004	4.5	4.5	True	True
fiber	2013-4024	4.5	5.5	True	True
fiber	2013-4041	4.5	4.5	True	True
fiber	2013-4095_1	4.5	5.5	True	True
fiber	2013-4105	4.5	5.0	True	True
fiber	2013-4177_2	4.0	4.5	True	True
fiber	2013-4178	4.5	4.5	True	True
fiber	2013-4196	4.5	5.0	True	True
fiber	2013-4200_1	4.5	4.5	True	True
fiber	2013-4217_2	4.5	5.0	True	True
fiber	2013-4243	4.5	5.0	True	True
fiber	2013-4258	5.0	5.0	True	True
fiber	2013-4279	4.5	4.5	True	True
fiber	2013-4292	4.5	4.5	True	True
fiber	2013-4390	4.0	4.0	True	True
fiber	2013-4398_3	4.5	5.5	True	True
fiber	2013-4418	4.5	5.0	True	True
fiber	2013-4450	4.5	5.0	True	True
fiber	2013-4480	4.5	5.0	True	True
fiber	2013-4483	4.5	3.5	False	True
fiber	2013-4487	2.5	2.5	False	False
fiber	2013-4502	4.5	4.5	True	True
fiber	2013-4566	3.5	4.0	True	False
fiber	2013-4591	4.5	5.0	True	True
fiber	2013-4598_1	3.5	4.0	True	False
fiber	2013-4602	4.5	5.0	True	True
fiber	2013-4620	4.5	5.0	True	True
fiber	2013-4622	5.0	5.0	True	True
fiber	2013-4649	4.5	4.0	True	True
fiber	2013-4673_3	4.0	4.0	True	True
fiber	2013-4676_3	3.5	3.5	False	False
fiber	2013-4684	3.5	4.0	True	False
fiber	2013-4702_1	4.5	4.5	True	True
fiber	2013-4702_2	4.5	4.5	True	True
fiber	2013-4707	5.0	4.5	True	True
fiber	2013-4742	5.0	5.0	True	True
fiber	2013-4764_1	4.5	4.5	True	True
fiber	2013-4764_2	4.5	4.5	True	True
fiber	2013-4766	4.5	4.5	True	True
fiber	2013-4767	4.5	4.5	True	True
fiber	2013-4778	4.5	3.5	False	True
fiber	2013-4785	4.5	4.0	True	True
fiber	2013-4795	4.5	4.0	True	True
fiber	2013-4929_2	3.5	4.0	True	False
fiber	2013-4941_2	3.5	3.5	False	False
fiber	2013-4960	2.5	4.0	True	False
fiber	2013-4977	4.5	4.5	True	True
fiber	2013-4991	4.5	4.5	True	True
fiber	2013-4993	4.5	4.0	True	True
fiber	2013-5020	4.5	4.5	True	True
fiber	2013-5022	3.5	4.0	True	False
fiber	2013-5049	4.5	3.5	False	True
fiber	2013-5068_2	4.0	4.0	True	True
fiber	2013-5077	3.5	3.5	False	False
fiber	2013-5080_1	4.5	4.5	True	True
fiber	2013-5091	4.5	3.5	False	True
fiber	2013-5113	4.5	5.5	True	True
fiber	2013-5117	3.5	4.0	True	False
fiber	2013-5192	4.5	4.0	True	True
fiber	2013-5193	4.0	4.0	True	True
fiber	2013-5211	5.5	5.5	True	True
fiber	2013-5215	5.5	4.5	True	True
fiber	2013-5270	4.5	4.0	True	True
fiber	2013-5272	5.0	3.5	False	True
fiber	2013-5296	4.5	4.0	True	True
fiber	2013-5303	3.5	3.5	False	False
fiber	2013-5350	4.5	4.0	True	True
fiber	2013-5359	3.5	3.5	False	False
fiber	2013-5360_1	4.5	5.0	True	True
fiber	2013-5373	4.5	4.5	True	True
fiber	2013-5382	4.5	4.5	True	True
fiber	2013-5402	5.0	4.5	True	True
fiber	2013-5403	2.5	4.0	True	False
fiber	2013-5417	4.5	4.5	True	True
fiber	2013-5433_1	4.5	4.5	True	True
fiber	2013-5494_1	4.5	4.0	True	True
fiber	2013-5520	5.0	4.0	True	True
fiber	2013-5525	3.5	4.0	True	False
fiber	2013-5608_1	5.0	5.0	True	True
fiber	2013-5609	4.5	5.0	True	True
fiber	2013-5622	5.0	5.0	True	True
fiber	2013-5639	4.5	4.0	True	True
fiber	2013-5663_1	4.0	4.0	True	True
fiber	2013-5677_3	5.5	6.0	True	True
fiber	2013-5700_2	4.5	4.5	True	True
fiber	2013-5706_1	4.5	4.0	True	True
fiber	2013-5731	4.5	5.0	True	True
fiber	2013-5832	5.0	5.0	True	True
fiber	2013-5837_2	3.5	4.0	True	False
fiber	2013-5904	5.0	5.0	True	True
fiber	2013-5907	4.5	5.0	True	True
fiber	2013-5924	4.0	4.0	True	True
fiber	2013-5957	4.5	5.0	True	True
fiber	2013-5996	4.5	4.5	True	True
fiber	2013-5998	4.5	5.0	True	True
fiber	2013-6051	5.0	5.0	True	True
fiber	2013-6103	4.5	4.5	True	True
fiber	2013-6119	5.0	4.5	True	True
fiber	2013-6133	4.5	4.5	True	True
fiber	2013-6173	4.5	4.5	True	True
fiber	2013-6175	4.5	4.5	True	True
fiber	2013-6207	4.5	4.5	True	True
fiber	2013-6261	4.5	4.5	True	True
fiber	2013-6285	3.5	5.5	True	False
fiber	2013-6291	3.5	4.5	True	False
fiber	2013-6300	3.5	4.5	True	False
fiber	2013-6308	4.0	4.0	True	True
fiber	2013-6322_1	5.5	5.5	True	True
fiber	2013-6351	5.0	4.5	True	True
fiber	2013-6355	4.0	4.0	True	True
fiber	2013-6375	3.5	3.5	False	False
fiber	2013-6387	3.5	4.0	True	False
fiber	2013-6405	4.5	4.5	True	True
fiber	2013-6417	4.5	5.0	True	True
fiber	2013-6430	4.5	5.5	True	True
fiber	2013-6481	3.5	3.5	False	False
fiber	2013-6550	5.0	5.0	True	True
fiber	2013-6552_10	4.0	4.0	True	True
fiber	2013-6552_13	4.0	4.0	True	True
fiber	2013-6557_2	4.5	4.5	True	True
fiber	2013-6608	4.5	4.5	True	True
fiber	2013-6617	4.5	5.0	True	True
fiber	2013-6634	5.0	4.5	True	True
fiber	2013-6670	3.5	3.5	False	False
fiber	2013-6678	5.0	5.0	True	True
fiber	2013-6684	4.5	4.5	True	True
fiber	2013-6685	3.5	4.5	True	False
fiber	2013-6720	3.5	4.5	True	False
fiber	2013-6727	4.5	4.5	True	True
fiber	2013-6728	4.5	4.5	True	True
fiber	2013-6744	4.5	4.5	True	True
fiber	2014-0099	4.5	5.0	True	True
fiber	2014-0100	4.5	4.5	True	True
fiber	2014-0101	4.5	4.5	True	True
fiber	2014-0115	5.0	5.0	True	True
fiber	2014-0133	4.5	4.5	True	True
fiber	2014-0138	4.0	4.5	True	True
fiber	2014-0152	4.5	4.5	True	True
fiber	2014-0184	5.5	5.0	True	True
fiber	2014-0197	3.5	4.0	True	False
fiber	2014-0200	5.0	5.0	True	True
fiber	2014-0213_2	4.0	4.0	True	True
fiber	2014-0287_4	4.0	4.0	True	True
fiber	2014-0300	4.5	4.0	True	True
fiber	2014-0334	4.5	4.0	True	True
fiber	2014-0357	4.5	5.0	True	True
fiber	2014-0364	4.0	4.5	True	True
fiber	2014-0378	4.5	5.0	True	True
fiber	2014-0390_1	3.5	5.0	True	False
fiber	2014-0408	4.5	5.0	True	True
fiber	2014-0410	4.5	5.0	True	True
fiber	2014-0413	1.0	4.0	True	False
fiber	2014-0414	4.5	5.0	True	True
fiber	2014-0431_1	4.5	4.5	True	True
fiber	2014-0431_2	5.0	5.0	True	True
fiber	2014-0444	4.5	4.0	True	True
fiber	2014-0458	4.0	4.5	True	True
fiber	2014-0469	4.5	4.5	True	True
fiber	2014-0477	3.5	5.0	True	False
fiber	2014-0491	4.5	4.5	True	True
fiber	2014-0498	4.5	4.0	True	True
fiber	2014-0510_3	3.5	4.0	True	False
fiber	2014-0537	5.0	5.0	True	True
fiber	2014-0562	4.5	4.5	True	True
fiber	2014-0571	4.5	5.0	True	True
fiber	2014-0576	4.0	5.0	True	True
fiber	2014-0586	4.5	5.0	True	True
fiber	2014-0587_2	4.0	4.0	True	True
fiber	2014-0619	4.5	5.0	True	True
fiber	2014-0628_1	4.5	4.0	True	True
fiber	2014-0628_2	4.5	4.5	True	True
fiber	2014-0655_2	4.5	5.0	True	True
fiber	2014-0656	4.0	4.0	True	True
fiber	2014-0658	5.0	5.0	True	True
fiber	2014-0670	4.5	5.0	True	True
fiber	2014-0675	5.0	5.0	True	True
fiber	2014-0683	4.5	6.0	True	True
fiber	2014-0688_1	4.5	6.0	True	True
fiber	2014-0688_2	5.0	6.0	True	True
fiber	2014-0691	3.5	4.5	True	False
fiber	2014-0700	5.5	4.5	True	True
fiber	2014-0710_3	5.0	5.0	True	True
fiber	2014-0716	5.0	5.0	True	True
fiber	2014-0738_2	4.5	5.0	True	True
fiber	2014-0765	4.5	6.0	True	True
fiber	2014-0768	4.5	5.0	True	True
fiber	2014-0777	4.5	5.0	True	True
fiber	2014-0784_1	5.0	5.0	True	True
fiber	2014-0784_2	5.0	5.0	True	True
fiber	2014-0801	4.5	4.0	True	True
fiber	2014-0821	5.0	5.0	True	True
fiber	2014-0825	4.5	4.5	True	True
fiber	2014-0842	5.0	5.0	True	True
fiber	2014-0855	4.5	5.0	True	True
fiber	2014-0869	4.5	5.0	True	True
fiber	2014-0918	5.5	6.0	True	True
fiber	2014-0948_1	4.5	4.0	True	True
fiber	2014-0970	4.5	4.5	True	True
fiber	2014-0972	4.0	4.0	True	True
fiber	2014-0973	4.5	6.0	True	True
fiber	2014-0974_1	5.5	5.5	True	True
fiber	2014-0974_2	4.5	5.5	True	True
fiber	2014-0983	4.5	5.0	True	True
fiber	2014-0993	4.0	4.0	True	True
fiber	2014-1012	2.5	2.5	False	False
fiber	2014-1025	4.5	4.5	True	True
fiber	2014-1059_2	4.5	4.5	True	True
fiber	2014-1080	4.5	2.5	False	True
fiber	2014-1098	4.5	4.0	True	True
fiber	2014-1109_1	4.5	4.5	True	True
fiber	2014-1109_2	4.5	4.5	True	True
fiber	2014-1109_3	5.5	3.5	False	True
fiber	2014-1156	4.0	4.0	True	True
fiber	2014-1160	4.5	4.0	True	True
fiber	2014-1165	4.5	5.0	True	True
fiber	2014-1176	3.5	4.0	True	False
fiber	2014-1195	3.5	3.5	False	False
fiber	2014-1229	5.0	5.0	True	True
fiber	2014-1260	4.5	4.5	True	True
fiber	2014-1268	4.0	4.5	True	True
fiber	2014-1319	3.5	3.5	False	False
fiber	2014-1333	4.5	4.0	True	True
fiber	2014-1357	4.5	4.5	True	True
fiber	2014-1385_1	4.5	5.0	True	True
fiber	2014-1386	4.5	4.0	True	True
fiber	2014-1408	4.0	4.5	True	True
fiber	2014-1448	4.5	4.0	True	True
fiber	2014-1459	4.5	4.5	True	True
fiber	2014-1505_1	4.5	4.5	True	True
fiber	2014-1505_2	4.5	3.5	False	True
fiber	2014-1509	4.5	4.0	True	True
fiber	2014-1520	4.0	2.5	False	True
fiber	2014-1522	4.5	2.5	False	True
fiber	2014-1571	4.5	4.0	True	True
fiber	2014-1577	4.5	2.5	False	True
fiber	2014-1627_2	4.5	3.5	False	True
fiber	2014-1627_3	4.0	4.0	True	True
fiber	2014-1653_1	4.5	2.5	False	True
fiber	2014-1688	4.5	1.5	False	True
fiber	2014-1721	4.5	4.5	True	True
fiber	2014-1728	4.5	4.5	True	True
fiber	2014-1733	4.5	4.5	True	True
fiber	2014-1743	4.5	2.5	False	True
fiber	2014-1763	4.5	4.5	True	True
fiber	2014-1764	4.5	4.5	True	True
fiber	2014-1770	4.5	3.5	False	True
fiber	2014-1802	4.5	4.5	True	True
fiber	2014-1816	5.5	5.0	True	True
fiber	2014-1822	4.5	4.5	True	True
fiber	2014-1864	4.5	4.5	True	True
fiber	2014-1877	4.5	3.5	False	True
fiber	2014-1888	4.5	2.5	False	True
fiber	2014-1918	4.5	4.5	True	True
fiber	2014-1944	4.5	4.5	True	True
fiber	2014-1953	4.5	4.5	True	True
fiber	2014-1961	4.5	4.0	True	True
fiber	2014-1964	4.5	3.5	False	True
fiber	2014-1969	4.0	4.0	True	True
fiber	2014-1977	4.5	3.5	False	True
fiber	2014-1994	3.5	3.5	False	False
fiber	2014-1999	4.5	4.5	True	True
fiber	2014-2007_1	4.5	4.5	True	True
fiber	2014-2012	4.5	3.5	False	True
fiber	2014-2016	4.5	5.0	True	True
fiber	2014-2017	3.5	3.5	False	False
fiber	2014-2028	3.5	4.5	True	False
fiber	2014-2047	4.5	4.5	True	True
fiber	2014-2082	3.5	3.5	False	False
fiber	2014-2089	4.0	4.0	True	True
fiber	2014-2113	4.5	4.5	True	True
fiber	2014-2122	4.5	5.0	True	True
fiber	2014-2135	4.5	4.5	True	True
fiber	2014-2141	0.5	4.0	True	False
fiber	2014-2160	4.5	4.0	True	True
fiber	2014-2165_3	4.0	4.0	True	True
fiber	2014-2180	4.5	4.0	True	True
fiber	2014-2185	4.0	4.0	True	True
fiber	2014-2195	4.5	4.0	True	True
fiber	2014-2203_2	2.5	4.5	True	False
fiber	2014-2204	5.5	5.5	True	True
fiber	2014-2215_2	4.5	4.0	True	True
fiber	2014-2220	3.5	3.5	False	False
fiber	2014-2235	4.5	4.5	True	True
fiber	2014-2239_2	4.5	4.5	True	True
fiber	2014-2243	4.5	4.5	True	True
fiber	2014-2245	4.5	4.0	True	True
fiber	2014-2284	4.5	4.5	True	True
fiber	2014-2315	4.5	4.0	True	True
fiber	2014-2327	4.5	4.5	True	True
fiber	2014-2328	5.0	4.5	True	True
fiber	2014-2338	4.0	4.0	True	True
fiber	2014-2340	5.0	4.5	True	True
fiber	2014-2361	3.5	3.0	False	False
fiber	2014-2367	4.0	4.0	True	True
fiber	2014-2369	5.5	5.0	True	True
fiber	2014-2429_1	4.5	4.0	True	True
fiber	2014-2429_2	3.5	3.5	False	False
fiber	2014-2433	4.5	4.0	True	True
fiber	2014-2447	5.0	6.0	True	True
fiber	2014-2504	4.5	4.0	True	True
fiber	2014-2525	4.5	4.0	True	True
fiber	2014-2545	4.5	4.0	True	True
fiber	2014-2550	4.5	4.0	True	True
fiber	2014-2596	2.5	4.0	True	False
fiber	2014-2602	4.5	4.0	True	True
fiber	2014-2608	4.5	4.5	True	True
fiber	2014-2616	4.5	4.5	True	True
fiber	2014-2630	3.5	4.5	True	False
fiber	2014-2677	4.5	4.5	True	True
fiber	2014-2684	3.5	4.0	True	False
fiber	2014-2687_2	4.0	4.0	True	True
fiber	2014-2715_1	3.5	2.5	False	False
fiber	2014-2715_2	1.0	3.5	False	False
fiber	2014-2723	4.5	4.0	True	True
fiber	2014-2743	4.5	5.0	True	True
fiber	2014-2776	4.5	4.5	True	True
fiber	2014-2783	4.5	4.0	True	True
fiber	2014-2784	4.0	4.0	True	True
fiber	2014-2799	4.5	5.0	True	True
fiber	2014-2806	4.5	5.0	True	True
fiber	2014-2824	3.5	5.0	True	False
fiber	2014-2825	4.5	4.0	True	True
fiber	2014-2854_1	4.5	6.0	True	True
fiber	2014-2882	5.0	5.0	True	True
fiber	2014-2922_2	5.0	5.0	True	True
fiber	2014-2930	4.5	4.0	True	True
fiber	2014-2942	4.5	5.0	True	True
fiber	2014-3007_2	5.0	5.5	True	True
fiber	2014-3007_3	5.5	5.5	True	True
fiber	2014-3010	4.0	4.5	True	True
fiber	2014-3015	4.5	4.5	True	True
fiber	2014-3022	4.5	4.5	True	True
fiber	2014-3039	4.5	3.5	False	True
fiber	2014-3040_1	4.5	4.5	True	True
fiber	2014-3065_3	3.5	3.5	False	False
fiber	2014-3131	4.5	3.5	False	True
fiber	2014-3147	4.5	3.5	False	True
fiber	2014-3166_3	3.5	3.5	False	False
fiber	2014-3166_4	3.5	3.5	False	False
fiber	2014-3180	4.5	3.5	False	True
fiber	2014-3203	3.5	3.5	False	False
fiber	2014-3233	5.0	4.0	True	True
fiber	2014-3253_2	5.5	5.5	True	True
fiber	2014-3254	5.5	4.5	True	True
fiber	2014-3256	4.5	2.5	False	True
fiber	2014-3278	4.5	4.5	True	True
fiber	2014-3295	4.5	3.5	False	True
fiber	2014-3303	4.5	4.5	True	True
fiber	2014-3310	4.5	3.5	False	True
fiber	2014-3314	4.5	4.5	True	True
fiber	2014-3318	4.0	4.5	True	True
fiber	2014-3327_1	4.5	4.5	True	True
fiber	2014-3377	4.5	4.5	True	True
fiber	2014-3387	3.5	3.5	False	False
fiber	2014-3472	4.5	4.5	True	True
fiber	2014-3487	4.5	4.5	True	True
fiber	2014-3489	5.0	4.5	True	True
fiber	2014-3492	4.5	4.5	True	True
fiber	2014-3496_1	4.0	4.5	True	True
fiber	2014-3496_2	4.5	2.5	False	True
fiber	2014-3562	4.5	4.5	True	True
fiber	2014-3582	4.5	2.5	False	True
fiber	2014-3588	3.5	2.5	False	False
fiber	2014-3593_1	3.5	3.5	False	False
fiber	2014-3593_3	4.5	2.5	False	True
fiber	2014-3593_4	3.5	3.5	False	False
fiber	2014-3593_7	4.5	2.5	False	True
fiber	2014-3635	4.5	4.5	True	True
fiber	2014-3645	4.5	3.5	False	True
fiber	2014-3655	4.5	3.5	False	True
fiber	2014-3665	4.5	4.5	True	True
fiber	2014-3679_2	1.5	3.5	False	False
fiber	2014-3713	4.5	4.5	True	True
fiber	2014-3730	4.5	3.5	False	True
fiber	2014-3843	4.5	3.5	False	True
fiber	2014-3846	3.5	3.5	False	False
fiber	2014-3856	4.5	4.5	True	True
fiber	2014-3857_1	4.5	4.5	True	True
fiber	2014-3865	4.5	4.5	True	True
fiber	2014-3867_2	4.5	3.5	False	True
fiber	2014-3867_4	4.5	4.5	True	True
fiber	2014-3876_1	4.5	3.5	False	True
fiber	2014-3882	5.0	4.5	True	True
fiber	2014-3891	3.5	2.5	False	False
fiber	2014-3893	5.0	4.5	True	True
fiber	2014-3942	4.5	3.5	False	True
fiber	2014-3972	4.5	3.5	False	True
fiber	2014-3977	4.5	4.5	True	True
fiber	2014-4007	4.5	4.5	True	True
fiber	2014-4020	4.5	3.5	False	True
fiber	2014-5181_1	4.5	4.0	True	True
fiber	2014-5181_2	4.5	4.0	True	True
fiber	2014-5191	4.5	4.0	True	True
fiber	2014-5224_1	0.0	2.5	False	False
fiber	2014-5230	5.0	5.0	True	True
fiber	2014-5264_1	3.5	3.5	False	False
fiber	2014-5268_4	4.5	4.0	True	True
fiber	2014-5279	4.5	5.0	True	True
fiber	2014-5321	4.5	4.5	True	True
fiber	2014-5336	4.5	4.5	True	True
fiber	2014-5339	4.5	4.0	True	True
fiber	2014-5355	4.5	5.0	True	True
fiber	2014-5414_1	3.5	4.0	True	False
fiber	2014-5463_2	4.0	4.0	True	True
fiber	2014-5471	4.5	4.5	True	True
fiber	2014-5473	4.5	4.5	True	True
fiber	2014-5480	4.5	4.5	True	True
fiber	2014-5491	4.0	4.0	True	True
fiber	2014-5509	4.5	6.0	True	True
fiber	2014-5521	4.5	4.0	True	True
fiber	2014-5529	2.5	4.5	True	False
fiber	2014-5555	0.5	5.0	True	False
fiber	2014-5583	4.5	6.0	True	True
fiber	2014-5588	4.5	5.0	True	True
fiber	2014-5607	4.5	5.0	True	True
fiber	2014-5620	4.0	5.0	True	True
fiber	2014-5621_1	4.5	4.0	True	True
fiber	2014-5621_4	4.5	5.0	True	True
fiber	2014-5623	4.5	4.5	True	True
fiber	2014-5654	5.0	5.0	True	True
fiber	2014-5655	4.5	4.0	True	True
fiber	2014-5670_2	4.5	5.0	True	True
fiber	2014-5680	3.5	4.5	True	False
fiber	2014-5690	4.5	4.5	True	True
fiber	2014-5694	4.5	4.5	True	True
fiber	2014-5715	5.0	4.5	True	True
fiber	2014-5724	4.5	5.0	True	True
fiber	2014-5725	5.5	5.5	True	True
fiber	2014-5765	4.5	5.5	True	True
fiber	2014-5813	4.5	5.5	True	True
fiber	2014-5841_2	4.0	4.0	True	True
fiber	2014-5861	3.5	4.0	True	False
fiber	2014-5864	5.0	5.0	True	True
fiber	2014-5866	4.5	4.5	True	True
fiber	2014-5891	4.5	5.0	True	True
fiber	2014-5899_2	3.5	5.0	True	False
fiber	2014-5946	4.5	4.5	True	True
fiber	2014-5952	4.5	4.5	True	True
fiber	2014-6064	4.5	5.0	True	True
fiber	2014-6100	1.5	4.0	True	False
fiber	2014-6105	4.5	4.5	True	True
fiber	2014-6184	4.5	5.0	True	True
fiber	2014-6192	4.0	4.0	True	True
fiber	2014-6197	5.0	5.0	True	True
fiber	2014-6207	5.0	5.0	True	True
fiber	2014-6214	4.5	5.0	True	True
fiber	2014-6221	5.0	5.0	True	True
fiber	2014-6266	4.5	5.0	True	True
fiber	2014-6267_1	4.5	4.5	True	True
fiber	2014-6267_3	4.5	4.5	True	True
fiber	2014-6296	4.5	4.0	True	True
fiber	2014-6305	4.5	4.5	True	True
fiber	2014-6313	4.5	5.0	True	True
fiber	2014-6320	4.5	5.0	True	True
fiber	2014-6358	3.5	4.0	True	False
fiber	2014-6375	4.5	4.5	True	True
fiber	2014-6413	5.0	4.5	True	True
fiber	2014-6428	4.5	4.5	True	True
fiber	2014-6460	5.0	5.0	True	True
fiber	2014-6466	4.5	5.0	True	True
fiber	2014-6467	5.0	5.5	True	True
fiber	2014-6469	5.0	3.5	False	True
fiber	2014-6507_1	4.5	3.5	False	True
fiber	2014-6559_2	5.5	5.5	True	True
fiber	2014-6584	0.0	1.5	False	False
fiber	2014-6586	5.5	3.5	False	True
fiber	2014-6589	4.5	5.5	True	True
fiber	2014-6598	4.5	4.5	True	True
fiber	2014-6599	4.5	2.5	False	True
fiber	2014-6607	4.0	3.5	False	True
fiber	2014-6627	3.5	3.5	False	False
fiber	2014-6644_1	5.0	3.5	False	True
fiber	2014-6648	4.5	1.5	False	True
fiber	2014-6748	5.5	3.5	False	True
fiber	2014-6766_1	5.0	4.5	True	True
fiber	2015-0009_2	4.5	1.5	False	True
fiber	2015-0018	4.5	2.5	False	True
fiber	2015-0022	4.0	3.5	False	True
fiber	2015-0024	2.5	1.5	False	False
fiber	2015-0034	4.5	3.5	False	True
fiber	2015-0076	4.5	3.5	False	True
fiber	2015-0146	4.5	3.5	False	True
fiber	2015-0174	5.5	5.5	True	True
fiber	2015-0209	4.5	4.5	True	True
fiber	2015-0237	4.0	3.5	False	True
fiber	2015-0240_1	4.5	3.5	False	True
fiber	2015-0240_3	4.5	3.5	False	True
fiber	2015-0293	4.5	3.5	False	True
fiber	2015-0347	5.0	5.0	True	True
fiber	2015-0356_4	3.5	3.5	False	False
fiber	2015-0388	4.5	4.5	True	True
fiber	2015-0389	4.5	3.5	False	True
fiber	2015-0392	4.5	3.5	False	True
fiber	2015-0424	4.5	2.5	False	True
fiber	2015-0450_1	4.5	5.5	True	True
fiber	2015-0481	4.5	3.5	False	True
fiber	2015-0505	4.5	3.5	False	True
fiber	2015-0536	4.5	3.5	False	True
fiber	2015-0550	4.5	4.5	True	True
fiber	2015-0551	4.5	3.5	False	True
fiber	2015-0579	3.5	4.5	True	False
fiber	2015-0581	4.0	2.5	False	True
fiber	2015-0588_2	4.5	3.5	False	True
fiber	2015-0590	5.5	3.5	False	True
fiber	2015-0640	5.0	2.5	False	True
fiber	2015-0658	4.5	3.5	False	True
fiber	2015-0660	4.0	3.5	False	True
fiber	2015-0702	4.5	4.5	True	True
fiber	2015-0707_3	4.5	2.5	False	True
fiber	2015-0715	4.5	4.5	True	True
fiber	2015-0731	5.0	4.5	True	True
fiber	2015-0733	5.0	5.0	True	True
fiber	2015-0774	4.0	4.5	True	True
fiber	2015-0781	5.0	5.0	True	True
fiber	2015-0812	5.0	5.5	True	True
fiber	2015-0821	4.0	4.0	True	True
fiber	2015-0830	3.5	1.5	False	False
fiber	2015-0852	4.5	3.5	False	True
fiber	2015-0854	4.5	4.5	True	True
fiber	2015-0860	5.0	3.5	False	True
fiber	2015-0878	4.5	3.5	False	True
fiber	2015-0880	5.5	5.5	True	True
fiber	2015-0884	4.0	4.5	True	True
fiber	2015-0890	4.5	5.5	True	True
fiber	2015-0897	4.5	5.5	True	True
fiber	2015-0906	3.5	4.5	True	False
fiber	2015-0939_2	2.5	3.5	False	False
fiber	2015-0942	4.0	4.5	True	True
fiber	2015-0963	4.5	5.5	True	True
fiber	2015-0964_1	4.5	4.5	True	True
fiber	2015-0964_2	4.5	5.0	True	True
fiber	2015-0991	4.5	4.5	True	True
fiber	2015-0999	5.0	5.0	True	True
fiber	2015-1014	4.5	4.5	True	True
fiber	2015-1050	4.5	4.5	True	True
fiber	2015-1079	4.5	4.5	True	True
fiber	2015-1090	4.5	3.5	False	True
fiber	2015-1092	4.5	4.5	True	True
fiber	2015-1115	4.5	2.5	False	True
fiber	2015-1128	4.5	4.5	True	True
fiber	2015-1141_1	5.0	5.5	True	True
fiber	2015-1145_1	4.5	3.5	False	True
fiber	2015-1146	4.5	5.5	True	True
fiber	2015-1149	4.5	4.5	True	True
fiber	2015-1150	5.5	5.0	True	True
fiber	2015-1223	4.5	4.5	True	True
fiber	2015-1231	4.5	4.5	True	True
fiber	2015-1248	4.5	2.5	False	True
fiber	2015-1272	4.5	4.5	True	True
fiber	2015-1313	4.5	4.5	True	True
fiber	2015-1319	5.0	5.5	True	True
fiber	2015-1322	4.5	4.5	True	True
fiber	2015-1334	5.0	5.0	True	True
fiber	2015-1343	4.0	4.0	True	True
fiber	2015-1344	4.0	4.5	True	True
fiber	2015-1409_1	4.5	4.5	True	True
fiber	2015-1409_2	4.5	4.5	True	True
fiber	2015-1411	4.5	4.5	True	True
fiber	2015-1426	4.5	5.5	True	True
fiber	2015-1443	4.5	4.5	True	True
fiber	2015-1446	4.5	5.0	True	True
fiber	2015-1469	4.5	3.5	False	True
fiber	2015-1477_1	5.0	4.5	True	True
fiber	2015-1477_2	5.0	5.0	True	True
fiber	2015-1495	5.0	5.5	True	True
fiber	2015-1498	4.5	4.5	True	True
fiber	2015-1532	4.5	4.5	True	True
fiber	2015-1536_1	3.5	3.5	False	False
fiber	2015-1552	4.5	5.5	True	True
fiber	2015-1561	4.5	5.0	True	True
fiber	2015-1565	4.5	4.5	True	True
fiber	2015-1586_3	4.5	5.0	True	True
fiber	2015-1592	4.5	4.5	True	True
fiber	2015-1595	5.5	5.5	True	True
fiber	2015-1605	4.5	4.5	True	True
fiber	2015-1613_5	3.0	3.5	False	False
fiber	2015-1613_7	4.5	3.5	False	True
fiber	2015-1638	4.5	4.5	True	True
fiber	2015-1645	4.5	4.5	True	True
fiber	2015-1666	4.5	5.0	True	True
fiber	2015-1667	4.5	4.5	True	True
fiber	2015-1670_2	3.5	4.0	True	False
fiber	2015-1676	4.5	4.5	True	True
fiber	2015-1680	5.0	5.0	True	True
fiber	2015-1685_2	4.5	5.0	True	True
fiber	2015-1690	4.5	5.0	True	True
fiber	2015-1711	5.5	6.0	True	True
fiber	2015-1730_1	4.5	4.5	True	True
fiber	2015-1736	4.5	5.5	True	True
fiber	2015-1793	3.5	4.0	True	False
fiber	2015-1797	3.5	3.5	False	False
fiber	2015-1809_2	4.0	2.5	False	True
fiber	2015-1820	4.5	5.0	True	True
fiber	2015-1821	4.5	5.0	True	True
fiber	2015-1831	4.0	1.5	False	True
fiber	2015-1834	4.5	4.0	True	True
fiber	2015-1840	4.5	5.0	True	True
fiber	2015-1843_1	4.5	5.0	True	True
fiber	2015-1884	4.5	5.0	True	True
fiber	2015-1895_1	3.5	6.0	True	False
fiber	2015-1900	4.0	4.5	True	True
fiber	2015-1909	4.5	5.0	True	True
fiber	2015-1911	4.5	6.0	True	True
fiber	2015-1920	4.5	5.0	True	True
fiber	2015-1954	5.0	5.0	True	True
fiber	2015-1988_3	4.5	4.5	True	True
fiber	2015-1988_5	5.0	5.0	True	True
fiber	2015-1988_6	5.5	5.0	True	True
fiber	2015-1990	4.5	4.5	True	True
fiber	2015-2007	4.5	6.0	True	True
fiber	2015-2011	4.5	4.5	True	True
fiber	2015-2030	4.5	4.5	True	True
fiber	2015-2061	5.5	5.5	True	True
fiber	2015-2067	4.5	4.0	True	True
fiber	2015-2089	5.0	4.5	True	True
fiber	2015-2099	4.5	5.0	True	True
fiber	2015-2104	4.5	5.0	True	True
fiber	2015-2107	4.5	4.5	True	True
fiber	2015-2116	6.0	6.0	True	True
fiber	2015-2137	4.5	4.5	True	True
fiber	2015-2142	4.5	5.0	True	True
fiber	2015-2163	4.5	4.5	True	True
fiber	2015-2169_2	5.0	5.0	True	True
fiber	2015-2179	4.5	5.0	True	True
fiber	2015-2186	4.5	4.5	True	True
fiber	2015-2192	4.0	4.0	True	True
fiber	2015-2197	4.5	4.5	True	True
fiber	2015-2252	4.5	4.5	True	True
fiber	2015-2269	5.5	4.5	True	True
fiber	2015-2271	4.5	4.0	True	True
fiber	2015-2272	4.5	4.0	True	True
fiber	2015-2284	4.5	3.5	False	True
fiber	2015-2287_2	4.5	5.0	True	True
fiber	2015-2290_2	3.5	4.0	True	False
fiber	2015-2293	5.0	5.0	True	True
fiber	2015-2325_1	4.0	4.5	True	True
fiber	2015-2332	4.5	4.0	True	True
fiber	2015-2334	4.5	4.0	True	True
fiber	2015-2340	4.5	5.0	True	True
fiber	2015-2348	4.0	4.5	True	True
fiber	2015-2349	4.5	4.5	True	True
fiber	2015-2363	3.5	4.0	True	False
fiber	2015-2374	4.5	5.5	True	True
fiber	2015-2383	3.5	5.0	True	False
fiber	2015-2384_1	4.5	4.0	True	True
fiber	2015-2410	5.0	5.0	True	True
fiber	2015-2426_2	4.5	5.0	True	True
fiber	2015-2436	3.5	4.0	True	False
fiber	2015-2439	4.5	5.0	True	True
fiber	2015-2447	5.0	5.0	True	True
fiber	2015-2455	4.5	4.5	True	True
fiber	2015-2462	4.5	4.0	True	True
fiber	2015-2499	4.5	5.0	True	True
fiber	2015-2511	4.5	4.5	True	True
fiber	2015-2519	5.5	4.5	True	True
fiber	2015-2528	4.5	5.0	True	True
fiber	2015-2546	3.5	4.0	True	False
fiber	2015-2559	4.5	4.5	True	True
fiber	2015-2585	4.5	4.5	True	True
fiber	2015-2592	4.5	4.5	True	True
fiber	2015-2604	4.0	4.5	True	True
fiber	2015-2612	4.5	4.5	True	True
fiber	2015-2632	5.5	5.5	True	True
fiber	2015-2645	4.5	5.0	True	True
fiber	2015-2653	0.0	4.5	True	False
fiber	2015-2697	4.0	4.0	True	True
fiber	2015-2705	5.5	5.5	True	True
fiber	2015-2709	4.5	4.5	True	True
fiber	2015-2715	3.5	3.5	False	False
fiber	2015-2718	4.5	4.0	True	True
fiber	2015-2726	4.5	5.5	True	True
fiber	2015-2728	5.0	5.0	True	True
fiber	2015-2732	5.5	6.0	True	True
fiber	2015-2737	4.0	4.0	True	True
fiber	2015-2786	4.0	4.0	True	True
fiber	2015-2789	4.5	5.0	True	True
fiber	2015-2800	5.0	5.0	True	True
fiber	2015-2824	4.5	4.0	True	True
fiber	2015-2832	4.5	5.0	True	True
fiber	2015-2859	5.5	6.0	True	True
fiber	2015-2865	4.5	5.0	True	True
fiber	2015-2868	4.5	5.0	True	True
fiber	2015-2871	4.5	5.0	True	True
fiber	2015-2884	4.5	4.5	True	True
fiber	2015-2887	4.5	4.5	True	True
fiber	2015-2888	5.5	5.5	True	True
fiber	2015-2890	3.5	3.5	False	False
fiber	2015-2895	4.5	3.5	False	True
fiber	2015-2910	4.5	3.5	False	True
fiber	2015-2913	4.5	5.0	True	True
fiber	2015-2932	4.5	5.0	True	True
fiber	2015-2934	5.0	5.0	True	True
fiber	2015-2970	4.5	2.5	False	True
fiber	2015-2972	4.0	4.0	True	True
fiber	2015-2981	4.5	4.5	True	True
fiber	2015-2983	3.5	3.5	False	False
fiber	2015-3008	4.5	3.5	False	True
fiber	2015-3051_2	4.5	1.5	False	True
fiber	2015-3051_3	3.5	3.0	False	False
fiber	2015-3053	4.5	4.5	True	True
fiber	2015-3058_2	3.5	3.5	False	False
fiber	2015-3058_3	4.0	1.5	False	True
fiber	2015-3079	4.5	4.0	True	True
fiber	2015-3085_1	4.5	4.5	True	True
fiber	2015-3089	5.0	5.0	True	True
fiber	2015-3093	4.5	4.0	True	True
fiber	2015-3098	4.5	5.0	True	True
fiber	2015-3109	4.5	4.5	True	True
fiber	2015-3111	4.5	4.0	True	True
fiber	2015-3116	4.5	4.5	True	True
fiber	2015-3137	5.5	5.0	True	True
fiber	2015-3162	3.5	3.5	False	False
fiber	2015-3192	4.5	4.5	True	True
fiber	2015-3224_3	3.5	3.0	False	False
fiber	2015-3229	4.5	4.5	True	True
fiber	2015-3230	3.5	3.5	False	False
fiber	2015-3232	4.5	4.5	True	True
fiber	2015-3245_3	4.5	4.5	True	True
fiber	2015-3267	5.5	4.5	True	True
fiber	2015-3271	4.5	5.0	True	True
fiber	2015-3275	4.5	4.0	True	True
fiber	2015-3276	5.0	3.5	False	True
fiber	2015-3278	4.5	4.5	True	True
fiber	2015-3297	3.5	4.5	True	False
fiber	2015-3303	4.5	4.5	True	True
fiber	2015-3304	4.0	4.0	True	True
fiber	2015-3308	5.0	5.5	True	True
fiber	2015-3343	3.5	3.5	False	False
fiber	2015-3367	4.5	4.5	True	True
fiber	2015-3384	4.5	4.0	True	True
fiber	2015-3420	5.0	5.0	True	True
fiber	2015-3421	5.0	5.0	True	True
fiber	2015-3429	3.5	4.0	True	False
fiber	2015-3438	4.5	4.5	True	True
fiber	2015-3516	4.5	4.0	True	True
fiber	2015-3552	4.5	4.5	True	True
fiber	2015-3564	3.5	3.5	False	False
fiber	2015-3566	4.5	3.5	False	True
fiber	2015-3597	4.5	4.5	True	True
fiber	2015-3618	3.5	4.5	True	False
fiber	2015-3628	4.5	4.0	True	True
fiber	2015-3673	3.5	3.5	False	False
fiber	2015-3676_2	3.5	4.0	True	False
fiber	2015-3702	5.0	5.0	True	True
fiber	2015-3729	4.0	4.0	True	True
fiber	2015-3735	4.0	4.0	True	True
fiber	2015-3742	5.0	5.0	True	True
fiber	2015-3765	4.5	4.0	True	True
fiber	2015-3766	4.5	3.5	False	True
fiber	2015-3792	3.5	4.5	True	False
fiber	2015-3800	4.5	4.0	True	True
fiber	2015-3813	4.5	4.0	True	True
fiber	2015-3826_2	5.0	5.0	True	True
fiber	2015-3833	4.5	5.0	True	True
fiber	2015-3834	4.5	4.5	True	True
fiber	2015-3851	5.0	5.0	True	True
fiber	2015-3877	5.0	5.0	True	True
fiber	2015-3901	5.0	5.0	True	True
fiber	2015-3903	4.5	4.5	True	True
fiber	2015-3904	4.5	4.5	True	True
fiber	2015-3911	4.5	4.5	True	True
fiber	2015-3925	4.5	4.0	True	True
fiber	2015-3929	4.5	4.5	True	True
fiber	2015-3936	3.5	3.5	False	False
fiber	2015-3952	4.5	4.0	True	True
fiber	2015-3953	4.5	4.0	True	True
fiber	2015-3957	4.0	4.0	True	True
fiber	2015-3962	4.5	4.0	True	True
fiber	2015-3981	4.5	4.0	True	True
fiber	2015-3993	4.5	4.0	True	True
fiber	2015-3996	2.5	2.0	False	False
fiber	2015-4036	4.0	4.0	True	True
fiber	2015-4041	4.0	4.0	True	True
fiber	2015-4045	4.5	4.5	True	True
fiber	2015-4080	4.5	4.5	True	True
fiber	2015-4092	4.5	4.0	True	True
fiber	2015-4101	4.5	4.0	True	True
fiber	2015-4109	5.0	4.0	True	True
fiber	2015-4126	3.5	4.0	True	False
fiber	2015-4130	3.5	4.0	True	False
fiber	2015-4140	5.0	5.0	True	True
fiber	2015-4142	4.5	4.0	True	True
fiber	2015-4143	4.5	4.5	True	True
fiber	2015-4160_1	5.5	5.0	True	True
fiber	2015-4179_6	4.5	4.0	True	True
fiber	2015-4209	4.5	3.5	False	True
fiber	2015-4214	5.0	4.5	True	True
fiber	2015-4241	4.5	4.0	True	True
fiber	2015-4243	4.5	4.5	True	True
fiber	2015-4251	5.0	4.0	True	True
fiber	2015-4290	3.5	4.0	True	False
fiber	2015-4300	4.5	4.0	True	True
fiber	2015-4302	4.0	4.0	True	True
fiber	2015-4317	3.5	3.5	False	False
fiber	2015-4348	4.5	4.5	True	True
fiber	2015-4352	4.5	4.0	True	True
fiber	2015-4358	4.5	4.5	True	True
fiber	2015-4360	5.0	5.0	True	True
fiber	2015-4394	5.0	4.5	True	True
fiber	2015-4414	4.5	4.5	True	True
fiber	2015-4415	4.5	4.0	True	True
fiber	2015-4426	4.0	4.0	True	True
fiber	2015-4434	4.5	4.5	True	True
fiber	2015-4448	5.0	4.5	True	True
fiber	2015-4464	5.5	5.5	True	True
fiber	2015-4528	4.5	4.0	True	True
fiber	2015-4539	5.0	4.5	True	True
fiber	2015-4554	4.5	4.5	True	True
fiber	2015-4562	4.5	4.5	True	True
fiber	2015-4585	5.0	3.5	False	True
fiber	2015-4591	2.5	3.5	False	False
fiber	2015-4601	4.5	4.5	True	True
fiber	2015-4606	4.0	4.0	True	True
fiber	2015-4607	3.5	4.0	True	False
fiber	2015-4648	4.5	4.0	True	True
fiber	2015-4659_1	4.0	3.5	False	True
fiber	2015-4659_3	4.5	4.0	True	True
fiber	2015-4661	4.0	3.5	False	True
fiber	2015-4679	4.5	4.0	True	True
fiber	2015-4688	4.5	5.0	True	True
fiber	2015-4701	4.5	4.0	True	True
fiber	2015-4716_4	4.5	4.5	True	True
fiber	2015-4743	4.5	4.5	True	True
fiber	2015-4748	4.0	3.5	False	True
fiber	2015-4749	4.5	4.0	True	True
fiber	2015-4758	5.0	4.0	True	True
fiber	2015-4763	4.5	4.0	True	True
fiber	2015-4786	4.0	4.0	True	True
fiber	2015-4819	4.5	4.0	True	True
fiber	2015-4839	4.5	4.5	True	True
fiber	2015-4841	5.0	4.5	True	True
fiber	2015-4849	4.5	4.0	True	True
fiber	2015-4850	4.5	4.0	True	True
fiber	2015-4861	4.5	4.5	True	True
fiber	2015-4863	3.5	2.5	False	False
fiber	2015-4867	4.5	5.0	True	True
fiber	2015-4876	4.5	4.5	True	True
fiber	2015-4885	4.5	4.5	True	True
fiber	2015-4888	5.0	4.5	True	True
fiber	2015-4903	5.0	5.0	True	True
fiber	2015-4925_1	3.0	3.5	False	False
fiber	2015-4925_5	4.5	4.0	True	True
fiber	2015-4937	4.5	4.0	True	True
fiber	2015-4960_2	5.0	5.0	True	True
fiber	2015-4962	4.5	5.0	True	True
fiber	2015-4972	5.5	5.0	True	True
fiber	2015-4988	4.0	4.0	True	True
fiber	2015-4989_5	4.5	4.0	True	True
fiber	2015-4993	4.5	4.0	True	True
fiber	2015-5021_1	4.5	4.0	True	True
fiber	2015-5041	5.5	5.0	True	True
fiber	2015-5058	4.5	4.0	True	True
fiber	2015-5088	4.5	5.0	True	True
fiber	2015-5094	5.5	5.0	True	True
fiber	2015-5147	4.5	4.5	True	True
fiber	2015-5158_1	4.5	4.0	True	True
fiber	2015-5158_4	3.5	3.5	False	False
fiber	2015-5164	5.0	5.0	True	True
fiber	2015-5179	4.5	4.0	True	True
fiber	2015-5224	4.5	4.0	True	True
fiber	2015-5240	3.5	4.0	True	False
fiber	2015-5241	4.5	4.0	True	True
fiber	2015-5259_2	5.0	5.0	True	True
fiber	2015-5281	4.5	4.5	True	True
fiber	2015-5303	4.5	4.0	True	True
fiber	2015-5305	4.5	4.5	True	True
fiber	2015-5323	5.5	4.5	True	True
fiber	2015-5344	4.5	5.0	True	True
fiber	2015-5369	5.5	5.5	True	True
fiber	2015-5384	5.0	5.0	True	True
fiber	2015-5397	4.5	5.0	True	True
fiber	2015-5417	4.5	4.5	True	True
fiber	2015-5471	4.5	5.0	True	True
fiber	2015-5483	2.5	3.5	False	False
fiber	2015-5493	4.5	4.0	True	True
fiber	2015-5496	4.5	4.0	True	True
fiber	2015-5505_1	4.5	3.5	False	True
fiber	2015-5505_2	4.5	4.0	True	True
fiber	2015-5505_3	4.5	4.0	True	True
fiber	2015-5541	4.5	4.0	True	True
fiber	2015-5549	4.5	4.5	True	True
fiber	2015-5589	3.5	3.5	False	False
fiber	2015-5596	4.5	4.0	True	True
fiber	2015-5603	5.0	5.0	True	True
fiber	2015-5606	4.5	4.5	True	True
fiber	2015-6629	4.5	4.5	True	True
fiber	2015-6656	4.5	4.0	True	True
fiber	2015-6662	3.5	4.0	True	False
fiber	2015-6665	4.5	4.5	True	True
fiber	2015-6680	4.5	4.0	True	True
fiber	2015-6688	5.0	5.0	True	True
fiber	2015-6699	4.0	4.0	True	True
fiber	2015-6709	5.5	5.0	True	True
fiber	2015-6716	3.5	4.0	True	False
fiber	2015-6719	5.5	5.5	True	True
fiber	2015-6789	4.5	4.5	True	True
fiber	2015-6810_1	5.5	5.0	True	True
fiber	2015-6856	4.0	4.0	True	True
fiber	2015-6878	4.5	4.5	True	True
fiber	2015-6909	4.5	4.5	True	True
fiber	2015-6927	4.5	4.5	True	True
fiber	2015-6944	4.5	5.0	True	True
fiber	2015-6948_2	4.5	4.5	True	True
fiber	2016-0005	5.5	5.0	True	True
fiber	2016-0037	5.5	4.5	True	True
fiber	2016-0049	4.5	4.5	True	True
fiber	2016-0065	4.5	4.5	True	True
fiber	2016-0078_3	4.5	4.5	True	True
fiber	2016-0083	4.5	4.0	True	True
fiber	2016-0111_1	4.5	3.5	False	True
fiber	2016-0120_2	3.5	3.5	False	False
fiber	2016-0145	5.0	4.5	True	True
fiber	2016-0156	4.5	4.5	True	True
fiber	2016-0166	4.5	4.5	True	True
fiber	2016-0171	4.5	5.0	True	True
fiber	2016-0187	5.0	4.5	True	True
fiber	2016-0188_2	5.5	5.5	True	True
fiber	2016-0192_1	4.5	4.0	True	True
fiber	2016-0193	4.5	4.5	True	True
fiber	2016-0207	4.0	4.0	True	True
fiber	2016-0224	4.5	3.5	False	True
fiber	2016-0241	5.5	4.5	True	True
fiber	2016-0249	5.5	4.5	True	True
fiber	2016-0262	3.5	2.5	False	False
fiber	2016-0264	4.5	4.0	True	True
fiber	2016-0268	4.5	4.5	True	True
fiber	2016-0270_2	4.5	4.5	True	True
fiber	2016-0276	4.5	4.5	True	True
fiber	2016-0290	3.5	3.5	False	False
fiber	2016-0297_1	5.5	5.5	True	True
fiber	2016-0305	4.5	4.5	True	True
fiber	2016-0307	4.5	4.5	True	True
fiber	2016-0325_5	4.5	4.5	True	True
fiber	2016-0327_2	4.5	4.0	True	True
fiber	2016-0333	3.5	3.5	False	False
fiber	2016-0338	4.5	4.0	True	True
fiber	2016-0339	4.5	4.5	True	True
fiber	2016-0381	4.5	4.0	True	True
fiber	2016-0383	4.5	4.5	True	True
fiber	2016-0390	5.0	5.0	True	True
fiber	2016-0409	3.5	3.5	False	False
fiber	2016-0427	5.5	4.5	True	True
fiber	2016-0430_2	4.5	3.5	False	True
fiber	2016-0446_2	5.0	4.5	True	True
fiber	2016-0450	4.5	5.0	True	True
fiber	2016-0453	4.5	4.0	True	True
fiber	2016-0454	4.5	4.5	True	True
fiber	2016-0469	4.0	4.0	True	True
fiber	2016-0500	1.5	4.0	True	False
fiber	2016-0517	4.5	4.0	True	True
fiber	2016-0552	4.5	4.5	True	True
fiber	2016-0560	4.5	4.5	True	True
fiber	2016-0587	4.5	4.0	True	True
fiber	2016-0593	3.5	4.5	True	False
fiber	2016-0602	3.5	4.0	True	False
fiber	2016-0608	5.0	5.0	True	True
fiber	2016-0612_2	4.5	4.0	True	True
fiber	2016-0634	4.5	4.5	True	True
fiber	2016-0659	5.0	4.5	True	True
fiber	2016-0662	4.5	4.0	True	True
fiber	2016-0666	5.0	5.0	True	True
fiber	2016-0672	3.5	4.5	True	False
fiber	2016-0684	5.0	5.5	True	True
fiber	2016-0694	4.5	4.5	True	True
fiber	2016-0699	4.5	3.5	False	True
fiber	2016-0715_1	4.5	4.0	True	True
fiber	2016-0719	5.0	4.5	True	True
fiber	2016-0732	4.5	2.5	False	True
fiber	2016-0765_2	5.5	4.5	True	True
fiber	2016-0779	4.5	4.5	True	True
fiber	2016-0781	4.5	4.5	True	True
fiber	2016-0793	5.5	5.0	True	True
fiber	2016-0796	5.0	5.0	True	True
fiber	2016-0798	3.5	4.0	True	False
fiber	2016-0803	4.5	4.5	True	True
fiber	2016-0852_1	4.5	4.0	True	True
fiber	2016-0852_2	4.5	4.5	True	True
fiber	2016-0864	4.5	3.5	False	True
fiber	2016-0865	5.0	5.0	True	True
fiber	2016-0895_3	3.5	3.5	False	False
fiber	2016-0899_2	3.5	4.5	True	False
fiber	2016-0912	4.5	4.5	True	True
fiber	2016-0923	5.0	5.5	True	True
fiber	2016-0933_9	4.5	4.5	True	True
fiber	2016-0934	4.5	4.5	True	True
fiber	2016-0942	4.5	4.5	True	True
fiber	2016-1000	4.5	4.5	True	True
fiber	2016-1001	3.5	2.5	False	False
specks	2013-0009	3.5	3.0	True	True
specks	2013-0015	3.5	3.5	True	True
specks	2013-0073	4.0	4.0	True	True
specks	2013-0087_1	3.0	3.0	True	True
specks	2013-0087_3	3.5	3.5	True	True
specks	2013-0087_4	3.5	3.5	True	True
specks	2013-0109	3.5	4.0	True	True
specks	2013-0111	3.0	3.0	True	True
specks	2013-0116	4.0	4.0	True	True
specks	2013-0126	4.0	4.0	True	True
specks	2013-0138_2	4.0	4.0	True	True
specks	2013-0158	3.5	3.5	True	True
specks	2013-0209	3.5	4.0	True	True
specks	2013-0213	3.5	4.0	True	True
specks	2013-0218	3.5	4.0	True	True
specks	2013-0219	4.0	3.5	True	True
specks	2013-0255_3	3.0	3.0	True	True
specks	2013-0259	3.5	4.0	True	True
specks	2013-0280	3.5	3.5	True	True
specks	2013-0295	4.0	4.0	True	True
specks	2013-0311	3.5	3.5	True	True
specks	2013-0344	3.0	3.0	True	True
specks	2013-0349	3.5	3.5	True	True
specks	2013-0384	3.5	3.5	True	True
specks	2013-0407	4.0	4.0	True	True
specks	2013-0437	3.5	4.0	True	True
specks	2013-0463_1	4.0	4.0	True	True
specks	2013-0494	3.5	3.5	True	True
specks	2013-0501	4.0	4.0	True	True
specks	2013-0504	4.0	4.0	True	True
specks	2013-0520	3.0	3.0	True	True
specks	2013-0562	3.5	4.0	True	True
specks	2013-0591	3.5	3.0	True	True
specks	2013-0623	4.0	4.0	True	True
specks	2013-0680	3.5	3.0	True	True
specks	2013-0686_1	3.5	3.5	True	True
specks	2013-0686_3	4.0	4.0	True	True
specks	2013-0688	3.0	3.0	True	True
specks	2013-0690	4.0	4.0	True	True
specks	2013-0711	4.0	4.0	True	True
specks	2013-0730	4.0	4.0	True	True
specks	2013-0733	4.0	4.0	True	True
specks	2013-0744	4.0	4.0	True	True
specks	2013-0751	3.5	3.5	True	True
specks	2013-0752	3.5	3.0	True	True
specks	2013-0815	3.5	4.0	True	True
specks	2013-0819	4.0	4.0	True	True
specks	2013-0835	3.5	3.5	True	True
specks	2013-0939	4.0	4.0	True	True
specks	2013-0949	4.0	4.0	True	True
specks	2013-0956	4.0	4.0	True	True
specks	2013-0995	3.5	3.0	True	True
specks	2013-1045	4.0	4.0	True	True
specks	2013-1108	4.0	4.0	True	True
specks	2013-1215	3.0	3.0	True	True
specks	2013-1218	3.5	3.0	True	True
specks	2013-1225	4.0	4.0	True	True
specks	2013-1249	4.0	3.5	True	True
specks	2013-1250	4.0	4.0	True	True
specks	2013-1275	3.0	3.0	True	True
specks	2013-1286	3.5	3.5	True	True
specks	2013-1301	4.0	4.0	True	True
specks	2013-1315	3.5	4.0	True	True
specks	2013-1316	4.0	4.0	True	True
specks	2013-1318	4.0	4.0	True	True
specks	2013-1327	4.0	4.0	True	True
specks	2013-1349	3.0	3.0	True	True
specks	2013-1355	4.0	3.5	True	True
specks	2013-1368	3.0	3.0	True	True
specks	2013-1410	3.5	4.0	True	True
specks	2013-1428	4.0	4.0	True	True
specks	2013-1457	3.5	4.0	True	True
specks	2013-1462	4.0	4.0	True	True
specks	2013-1496	4.0	4.0	True	True
specks	2013-1500	3.0	3.0	True	True
specks	2013-1510	3.5	4.0	True	True
specks	2013-1511	4.0	4.0	True	True
specks	2013-1518	4.0	4.5	True	True
specks	2013-1520	4.0	4.0	True	True
specks	2013-1542	4.5	4.0	True	True
specks	2013-1546	4.0	4.0	True	True
specks	2013-1562	4.0	4.0	True	True
specks	2013-1577	3.5	4.0	True	True
specks	2013-1594	4.0	4.0	True	True
specks	2013-1644	4.0	4.0	True	True
specks	2013-1664	3.0	3.0	True	True
specks	2013-1666	3.5	3.5	True	True
specks	2013-1669	3.5	3.5	True	True
specks	2013-1686	3.5	3.0	True	True
specks	2013-1690	3.5	3.5	True	True
specks	2013-1707	4.0	4.0	True	True
specks	2013-1711	3.5	4.0	True	True
specks	2013-1715	4.0	4.0	True	True
specks	2013-1735	3.5	4.0	True	True
specks	2013-1770	3.0	3.5	True	True
specks	2013-1774	3.5	3.5	True	True
specks	2013-1779	4.0	4.0	True	True
specks	2013-1799	4.0	4.0	True	True
specks	2013-1827	3.0	3.0	True	True
specks	2013-1840	4.0	4.0	True	True
specks	2013-1864	3.5	3.5	True	True
specks	2013-1865	3.0	3.0	True	True
specks	2013-1886	4.0	4.0	True	True
specks	2013-1891	3.0	3.0	True	True
specks	2013-1896	4.0	4.0	True	True
specks	2013-1914	4.0	4.0	True	True
specks	2013-1964	4.0	4.0	True	True
specks	2013-1966	4.0	4.0	True	True
specks	2013-1981	4.0	4.0	True	True
specks	2013-2751	3.5	4.0	True	True
specks	2013-2769	3.5	3.5	True	True
specks	2013-2794_1	4.0	4.0	True	True
specks	2013-2795	4.0	4.0	True	True
specks	2013-2821	4.0	4.0	True	True
specks	2013-2838	4.0	4.0	True	True
specks	2013-2850	4.0	4.0	True	True
specks	2013-2855	3.5	3.5	True	True
specks	2013-2867_2	4.0	4.0	True	True
specks	2013-2873	3.0	4.5	True	True
specks	2013-2874_2	4.0	4.0	True	True
specks	2013-2916	3.0	3.0	True	True
specks	2013-2931	4.0	4.0	True	True
specks	2013-2967	3.5	4.0	True	True
specks	2013-2973	3.5	4.0	True	True
specks	2013-2976	3.5	4.0	True	True
specks	2013-3001	4.0	4.0	True	True
specks	2013-3014	4.0	4.0	True	True
specks	2013-3024_1	4.0	4.0	True	True
specks	2013-3034	4.0	4.5	True	True
specks	2013-3069	4.0	4.0	True	True
specks	2013-3072	3.5	3.5	True	True
specks	2013-3075	4.0	4.0	True	True
specks	2013-3088_1	3.5	3.5	True	True
specks	2013-3118	4.0	4.0	True	True
specks	2013-3136	3.5	4.0	True	True
specks	2013-3160	3.5	4.0	True	True
specks	2013-3184	3.0	4.0	True	True
specks	2013-3201	4.0	4.0	True	True
specks	2013-3233	3.5	3.5	True	True
specks	2013-3260	4.0	4.0	True	True
specks	2013-3302	3.0	3.0	True	True
specks	2013-3323	3.5	4.0	True	True
specks	2013-3343	4.0	4.0	True	True
specks	2013-3363	4.0	4.0	True	True
specks	2013-3386_15	3.0	3.0	True	True
specks	2013-3386_16	4.5	3.0	True	True
specks	2013-3390	4.0	4.0	True	True
specks	2013-3426_1	4.0	4.0	True	True
specks	2013-3426_2	3.5	4.0	True	True
specks	2013-3474	4.0	4.0	True	True
specks	2013-3506	4.0	4.0	True	True
specks	2013-3507	3.5	4.0	True	True
specks	2013-3517_2	4.0	4.0	True	True
specks	2013-3522	4.0	4.0	True	True
specks	2013-3525_1	4.0	4.0	True	True
specks	2013-3550	3.5	4.0	True	True
specks	2013-3621_1	3.5	3.5	True	True
specks	2013-3623	3.5	3.5	True	True
specks	2013-3646	4.0	4.0	True	True
specks	2013-3653	4.0	4.0	True	True
specks	2013-3665	3.5	3.5	True	True
specks	2013-3700	4.0	4.0	True	True
specks	2013-3750_3	3.5	4.0	True	True
specks	2013-3755_2	3.5	4.0	True	True
specks	2013-3769	4.0	4.0	True	True
specks	2013-3783	4.0	4.0	True	True
specks	2013-3820	4.0	4.0	True	True
specks	2013-3832	3.5	3.5	True	True
specks	2013-3847_4	3.5	3.5	True	True
specks	2013-3848_2	4.0	4.0	True	True
specks	2013-3857_2	4.0	4.0	True	True
specks	2013-3869_2	4.0	4.0	True	True
specks	2013-3891	4.0	4.0	True	True
specks	2013-3964	3.0	3.0	True	True
specks	2013-4004	3.5	3.5	True	True
specks	2013-4024	4.0	4.0	True	True
specks	2013-4041	4.0	4.0	True	True
specks	2013-4095_1	4.0	4.0	True	True
specks	2013-4105	4.0	4.0	True	True
specks	2013-4177_2	3.5	3.5	True	True
specks	2013-4178	4.0	4.0	True	True
specks	2013-4196	4.5	4.0	True	True
specks	2013-4200_1	3.5	3.5	True	True
specks	2013-4217_2	4.0	4.0	True	True
specks	2013-4243	3.5	3.5	True	True
specks	2013-4258	4.0	4.0	True	True
specks	2013-4279	4.0	4.0	True	True
specks	2013-4292	4.0	4.0	True	True
specks	2013-4390	3.5	3.0	True	True
specks	2013-4398_3	3.5	3.5	True	True
specks	2013-4418	4.0	4.0	True	True
specks	2013-4450	3.5	3.0	True	True
specks	2013-4480	4.0	4.0	True	True
specks	2013-4483	3.0	3.5	True	True
specks	2013-4487	3.0	3.0	True	True
specks	2013-4502	4.0	4.0	True	True
specks	2013-4566	3.5	3.5	True	True
specks	2013-4591	4.0	4.0	True	True
specks	2013-4598_1	4.0	3.0	True	True
specks	2013-4602	3.5	3.5	True	True
specks	2013-4620	4.0	4.0	True	True
specks	2013-4622	4.0	4.0	True	True
specks	2013-4649	4.0	4.0	True	True
specks	2013-4673_3	4.0	4.0	True	True
specks	2013-4676_3	3.0	3.0	True	True
specks	2013-4684	3.0	3.0	True	True
specks	2013-4702_1	4.5	3.5	True	True
specks	2013-4702_2	4.5	3.5	True	True
specks	2013-4707	4.0	4.0	True	True
specks	2013-4742	4.0	4.5	True	True
specks	2013-4764_1	3.5	3.5	True	True
specks	2013-4764_2	3.0	3.5	True	True
specks	2013-4766	4.0	4.0	True	True
specks	2013-4767	3.5	3.5	True	True
specks	2013-4778	3.5	3.5	True	True
specks	2013-4785	4.0	4.0	True	True
specks	2013-4795	4.0	4.0	True	True
specks	2013-4929_2	3.5	4.0	True	True
specks	2013-4941_2	4.0	4.0	True	True
specks	2013-4960	3.5	3.5	True	True
specks	2013-4977	4.0	4.0	True	True
specks	2013-4991	4.0	4.0	True	True
specks	2013-4993	3.5	3.5	True	True
specks	2013-5020	3.5	3.5	True	True
specks	2013-5022	4.0	4.0	True	True
specks	2013-5049	3.5	3.0	True	True
specks	2013-5068_2	4.0	4.0	True	True
specks	2013-5077	4.5	4.0	True	True
specks	2013-5080_1	4.0	4.0	True	True
specks	2013-5091	3.0	3.5	True	True
specks	2013-5113	4.0	4.0	True	True
specks	2013-5117	3.5	4.0	True	True
specks	2013-5192	4.0	4.0	True	True
specks	2013-5193	4.0	4.0	True	True
specks	2013-5211	4.0	4.5	True	True
specks	2013-5215	3.5	4.0	True	True
specks	2013-5270	4.0	4.0	True	True
specks	2013-5272	4.0	4.0	True	True
specks	2013-5296	4.0	4.0	True	True
specks	2013-5303	3.5	3.5	True	True
specks	2013-5350	4.0	3.5	True	True
specks	2013-5359	3.5	3.5	True	True
specks	2013-5360_1	4.0	4.0	True	True
specks	2013-5373	3.5	4.0	True	True
specks	2013-5382	4.0	4.0	True	True
specks	2013-5402	3.5	3.5	True	True
specks	2013-5403	4.5	4.0	True	True
specks	2013-5417	4.0	4.0	True	True
specks	2013-5433_1	4.0	4.0	True	True
specks	2013-5494_1	4.0	4.0	True	True
specks	2013-5520	4.0	4.0	True	True
specks	2013-5525	4.0	4.0	True	True
specks	2013-5608_1	4.0	4.0	True	True
specks	2013-5609	4.0	3.5	True	True
specks	2013-5622	4.0	4.0	True	True
specks	2013-5639	3.5	3.0	True	True
specks	2013-5663_1	4.0	3.5	True	True
specks	2013-5677_3	4.0	4.0	True	True
specks	2013-5700_2	4.0	4.0	True	True
specks	2013-5706_1	3.0	3.0	True	True
specks	2013-5731	4.5	4.0	True	True
specks	2013-5832	4.0	3.5	True	True
specks	2013-5837_2	4.0	3.5	True	True
specks	2013-5904	4.0	3.5	True	True
specks	2013-5907	4.0	5.0	True	True
specks	2013-5924	3.5	3.0	True	True
specks	2013-5957	4.0	4.0	True	True
specks	2013-5996	4.0	4.0	True	True
specks	2013-5998	4.0	4.0	True	True
specks	2013-6051	3.5	3.0	True	True
specks	2013-6103	4.0	4.0	True	True
specks	2013-6119	4.0	4.0	True	True
specks	2013-6133	4.0	4.0	True	True
specks	2013-6173	4.0	4.0	True	True
specks	2013-6175	4.0	4.0	True	True
specks	2013-6207	4.0	4.0	True	True
specks	2013-6261	4.0	4.0	True	True
specks	2013-6285	4.0	4.0	True	True
specks	2013-6291	3.5	4.0	True	True
specks	2013-6300	3.5	4.0	True	True
specks	2013-6308	3.5	3.5	True	True
specks	2013-6322_1	4.0	4.0	True	True
specks	2013-6351	4.0	4.0	True	True
specks	2013-6355	3.5	4.0	True	True
specks	2013-6375	3.0	3.0	True	True
specks	2013-6387	3.0	3.5	True	True
specks	2013-6405	4.0	4.0	True	True
specks	2013-6417	4.0	4.0	True	True
specks	2013-6430	4.0	4.5	True	True
specks	2013-6481	3.5	3.5	True	True
specks	2013-6550	4.0	4.0	True	True
specks	2013-6552_10	4.0	4.0	True	True
specks	2013-6552_13	4.0	4.0	True	True
specks	2013-6557_2	4.0	4.0	True	True
specks	2013-6608	4.0	4.0	True	True
specks	2013-6617	3.5	3.5	True	True
specks	2013-6634	4.0	4.0	True	True
specks	2013-6670	3.5	3.0	True	True
specks	2013-6678	4.0	4.0	True	True
specks	2013-6684	4.0	4.5	True	True
specks	2013-6685	3.0	3.0	True	True
specks	2013-6720	4.0	4.0	True	True
specks	2013-6727	3.5	4.0	True	True
specks	2013-6728	3.5	3.5	True	True
specks	2013-6744	4.0	4.0	True	True
specks	2014-0099	4.0	4.0	True	True
specks	2014-0100	4.0	3.5	True	True
specks	2014-0101	3.5	3.5	True	True
specks	2014-0115	4.0	4.0	True	True
specks	2014-0133	4.0	4.0	True	True
specks	2014-0138	4.0	4.0	True	True
specks	2014-0152	4.0	3.5	True	True
specks	2014-0184	4.0	4.0	True	True
specks	2014-0197	3.0	3.0	True	True
specks	2014-0200	3.5	4.0	True	True
specks	2014-0213_2	3.0	3.0	True	True
specks	2014-0287_4	3.5	3.5	True	True
specks	2014-0300	3.5	3.0	True	True
specks	2014-0334	4.0	4.0	True	True
specks	2014-0357	4.0	4.0	True	True
specks	2014-0364	3.5	3.5	True	True
specks	2014-0378	4.0	4.0	True	True
specks	2014-0390_1	3.0	3.0	True	True
specks	2014-0408	4.0	4.0	True	True
specks	2014-0410	4.0	4.0	True	True
specks	2014-0413	4.0	4.0	True	True
specks	2014-0414	4.0	4.0	True	True
specks	2014-0431_1	3.5	3.5	True	True
specks	2014-0431_2	4.0	3.0	True	True
specks	2014-0444	4.0	3.0	True	True
specks	2014-0458	4.0	4.0	True	True
specks	2014-0469	4.0	4.0	True	True
specks	2014-0477	3.5	3.5	True	True
specks	2014-0491	3.5	3.0	True	True
specks	2014-0498	4.0	4.0	True	True
specks	2014-0510_3	4.0	4.0	True	True
specks	2014-0537	4.0	4.0	True	True
specks	2014-0562	3.5	3.5	True	True
specks	2014-0571	4.0	4.0	True	True
specks	2014-0576	3.0	3.0	True	True
specks	2014-0586	4.0	4.0	True	True
specks	2014-0587_2	3.5	3.5	True	True
specks	2014-0619	3.5	3.5	True	True
specks	2014-0628_1	4.0	4.0	True	True
specks	2014-0628_2	4.0	4.0	True	True
specks	2014-0655_2	4.0	4.0	True	True
specks	2014-0656	3.5	3.5	True	True
specks	2014-0658	4.0	4.0	True	True
specks	2014-0670	4.0	4.0	True	True
specks	2014-0675	4.0	4.0	True	True
specks	2014-0683	4.0	4.0	True	True
specks	2014-0688_1	4.0	4.0	True	True
specks	2014-0688_2	4.0	4.0	True	True
specks	2014-0691	4.0	4.0	True	True
specks	2014-0700	4.0	4.0	True	True
specks	2014-0710_3	3.5	4.0	True	True
specks	2014-0716	4.0	4.0	True	True
specks	2014-0738_2	3.5	4.0	True	True
specks	2014-0765	4.0	4.0	True	True
specks	2014-0768	4.5	4.0	True	True
specks	2014-0777	4.0	4.0	True	True
specks	2014-0784_1	4.0	4.0	True	True
specks	2014-0784_2	4.0	4.0	True	True
specks	2014-0801	3.0	3.0	True	True
specks	2014-0821	4.0	4.0	True	True
specks	2014-0825	3.5	3.5	True	True
specks	2014-0842	4.0	4.0	True	True
specks	2014-0855	4.0	4.0	True	True
specks	2014-0869	4.0	4.0	True	True
specks	2014-0918	4.0	4.0	True	True
specks	2014-0948_1	4.0	4.0	True	True
specks	2014-0970	4.0	4.0	True	True
specks	2014-0972	4.0	3.5	True	True
specks	2014-0973	4.0	4.0	True	True
specks	2014-0974_1	4.0	4.0	True	True
specks	2014-0974_2	4.0	4.0	True	True
specks	2014-0983	4.0	4.0	True	True
specks	2014-0993	4.0	4.0	True	True
specks	2014-1012	3.0	4.0	True	True
specks	2014-1025	4.0	3.5	True	True
specks	2014-1059_2	4.0	4.0	True	True
specks	2014-1080	4.0	4.0	True	True
specks	2014-1098	4.0	4.0	True	True
specks	2014-1109_1	4.0	4.0	True	True
specks	2014-1109_2	4.0	4.0	True	True
specks	2014-1109_3	4.0	4.0	True	True
specks	2014-1156	4.0	4.0	True	True
specks	2014-1160	4.5	3.0	True	True
specks	2014-1165	3.5	3.0	True	True
specks	2014-1176	3.5	3.0	True	True
specks	2014-1195	3.5	3.0	True	True
specks	2014-1229	4.0	4.0	True	True
specks	2014-1260	4.0	4.0	True	True
specks	2014-1268	3.5	3.0	True	True
specks	2014-1319	3.5	3.0	True	True
specks	2014-1333	3.5	3.5	True	True
specks	2014-1357	4.0	4.0	True	True
specks	2014-1385_1	4.0	4.0	True	True
specks	2014-1386	4.0	4.0	True	True
specks	2014-1408	4.0	4.0	True	True
specks	2014-1448	3.5	3.5	True	True
specks	2014-1459	4.0	4.0	True	True
specks	2014-1505_1	4.0	4.0	True	True
specks	2014-1505_2	4.0	4.0	True	True
specks	2014-1509	4.0	4.0	True	True
specks	2014-1520	4.0	4.0	True	True
specks	2014-1522	4.0	4.0	True	True
specks	2014-1571	4.0	4.0	True	True
specks	2014-1577	4.0	4.0	True	True
specks	2014-1627_2	4.0	4.0	True	True
specks	2014-1627_3	4.0	4.0	True	True
specks	2014-1653_1	4.0	4.0	True	True
specks	2014-1688	3.5	3.5	True	True
specks	2014-1721	4.0	4.0	True	True
specks	2014-1728	4.0	4.0	True	True
specks	2014-1733	4.0	4.0	True	True
specks	2014-1743	4.0	4.0	True	True
specks	2014-1763	3.5	4.0	True	True
specks	2014-1764	4.0	4.0	True	True
specks	2014-1770	4.0	4.0	True	True
specks	2014-1802	4.0	4.0	True	True
specks	2014-1816	4.0	4.0	True	True
specks	2014-1822	4.0	4.0	True	True
specks	2014-1864	3.5	4.0	True	True
specks	2014-1877	4.0	4.0	True	True
specks	2014-1888	4.0	4.0	True	True
specks	2014-1918	4.0	4.0	True	True
specks	2014-1944	3.5	4.0	True	True
specks	2014-1953	3.5	3.5	True	True
specks	2014-1961	4.0	3.0	True	True
specks	2014-1964	4.0	4.0	True	True
specks	2014-1969	4.0	4.0	True	True
specks	2014-1977	4.5	4.0	True	True
specks	2014-1994	3.5	3.5	True	True
specks	2014-1999	4.0	3.5	True	True
specks	2014-2007_1	4.0	4.0	True	True
specks	2014-2012	4.0	3.0	True	True
specks	2014-2016	4.0	4.0	True	True
specks	2014-2017	4.0	4.0	True	True
specks	2014-2028	4.0	4.0	True	True
specks	2014-2047	4.0	3.0	True	True
specks	2014-2082	3.5	3.5	True	True
specks	2014-2089	3.0	3.0	True	True
specks	2014-2113	4.0	4.0	True	True
specks	2014-2122	3.5	3.5	True	True
specks	2014-2135	4.0	4.0	True	True
specks	2014-2141	4.5	4.0	True	True
specks	2014-2160	4.0	4.0	True	True
specks	2014-2165_3	4.0	4.0	True	True
specks	2014-2180	4.0	4.0	True	True
specks	2014-2185	4.0	4.0	True	True
specks	2014-2195	4.0	4.0	True	True
specks	2014-2203_2	0.0	4.0	True	False
specks	2014-2204	4.0	4.0	True	True
specks	2014-2215_2	4.0	4.0	True	True
specks	2014-2220	4.0	3.0	True	True
specks	2014-2235	4.0	4.0	True	True
specks	2014-2239_2	4.0	4.0	True	True
specks	2014-2243	4.0	4.0	True	True
specks	2014-2245	3.5	3.0	True	True
specks	2014-2284	3.5	4.0	True	True
specks	2014-2315	4.0	3.0	True	True
specks	2014-2327	4.0	4.0	True	True
specks	2014-2328	4.0	4.0	True	True
specks	2014-2338	3.5	3.0	True	True
specks	2014-2340	4.0	4.0	True	True
specks	2014-2361	3.5	3.0	True	True
specks	2014-2367	3.5	3.5	True	True
specks	2014-2369	4.0	4.0	True	True
specks	2014-2429_1	3.5	3.5	True	True
specks	2014-2429_2	4.0	4.0	True	True
specks	2014-2433	4.0	4.0	True	True
specks	2014-2447	4.0	4.0	True	True
specks	2014-2504	3.5	3.0	True	True
specks	2014-2525	4.0	4.0	True	True
specks	2014-2545	3.0	3.0	True	True
specks	2014-2550	4.0	4.0	True	True
specks	2014-2596	3.5	3.0	True	True
specks	2014-2602	3.5	3.0	True	True
specks	2014-2608	4.0	4.0	True	True
specks	2014-2616	3.5	3.5	True	True
specks	2014-2630	4.0	3.5	True	True
specks	2014-2677	4.0	4.0	True	True
specks	2014-2684	3.0	2.5	False	True
specks	2014-2687_2	4.0	3.0	True	True
specks	2014-2715_1	3.0	3.0	True	True
specks	2014-2715_2	3.0	3.0	True	True
specks	2014-2723	3.5	4.0	True	True
specks	2014-2743	4.0	4.0	True	True
specks	2014-2776	4.0	4.0	True	True
specks	2014-2783	3.5	4.0	True	True
specks	2014-2784	3.5	3.0	True	True
specks	2014-2799	3.5	4.0	True	True
specks	2014-2806	4.0	4.0	True	True
specks	2014-2824	3.5	3.5	True	True
specks	2014-2825	3.5	3.0	True	True
specks	2014-2854_1	4.0	4.0	True	True
specks	2014-2882	3.5	3.5	True	True
specks	2014-2922_2	3.0	3.0	True	True
specks	2014-2930	4.0	3.0	True	True
specks	2014-2942	4.0	4.0	True	True
specks	2014-3007_2	3.0	3.0	True	True
specks	2014-3007_3	4.0	3.0	True	True
specks	2014-3010	4.0	3.0	True	True
specks	2014-3015	3.0	3.0	True	True
specks	2014-3022	4.0	3.5	True	True
specks	2014-3039	3.5	3.0	True	True
specks	2014-3040_1	3.5	3.0	True	True
specks	2014-3065_3	3.5	3.0	True	True
specks	2014-3131	4.0	3.5	True	True
specks	2014-3147	4.0	4.0	True	True
specks	2014-3166_3	4.0	3.5	True	True
specks	2014-3166_4	3.5	3.5	True	True
specks	2014-3180	4.0	4.0	True	True
specks	2014-3203	3.5	3.0	True	True
specks	2014-3233	4.0	4.0	True	True
specks	2014-3253_2	4.0	4.0	True	True
specks	2014-3254	4.0	4.0	True	True
specks	2014-3256	4.0	4.0	True	True
specks	2014-3278	4.0	3.0	True	True
specks	2014-3295	4.0	3.5	True	True
specks	2014-3303	4.0	3.5	True	True
specks	2014-3310	4.0	3.5	True	True
specks	2014-3314	4.0	4.0	True	True
specks	2014-3318	4.0	3.0	True	True
specks	2014-3327_1	4.0	4.0	True	True
specks	2014-3377	4.0	3.5	True	True
specks	2014-3387	4.0	3.5	True	True
specks	2014-3472	4.0	3.0	True	True
specks	2014-3487	4.0	3.0	True	True
specks	2014-3489	4.0	3.5	True	True
specks	2014-3492	4.0	4.0	True	True
specks	2014-3496_1	4.0	3.0	True	True
specks	2014-3496_2	4.0	3.0	True	True
specks	2014-3562	3.0	3.0	True	True
specks	2014-3582	3.5	2.5	False	True
specks	2014-3588	3.0	3.0	True	True
specks	2014-3593_1	4.0	3.0	True	True
specks	2014-3593_3	4.0	3.5	True	True
specks	2014-3593_4	4.0	3.5	True	True
specks	2014-3593_7	4.0	4.0	True	True
specks	2014-3635	3.5	3.0	True	True
specks	2014-3645	4.0	3.0	True	True
specks	2014-3655	4.0	3.5	True	True
specks	2014-3665	4.0	4.0	True	True
specks	2014-3679_2	3.0	2.5	False	True
specks	2014-3713	4.0	4.0	True	True
specks	2014-3730	4.0	2.0	False	True
specks	2014-3843	3.5	3.0	True	True
specks	2014-3846	4.0	3.0	True	True
specks	2014-3856	4.0	3.0	True	True
specks	2014-3857_1	4.0	3.5	True	True
specks	2014-3865	4.0	4.0	True	True
specks	2014-3867_2	3.5	3.0	True	True
specks	2014-3867_4	3.5	3.0	True	True
specks	2014-3876_1	3.5	3.0	True	True
specks	2014-3882	4.0	4.0	True	True
specks	2014-3891	4.0	4.0	True	True
specks	2014-3893	4.0	4.0	True	True
specks	2014-3942	4.0	3.5	True	True
specks	2014-3972	4.0	3.5	True	True
specks	2014-3977	3.5	3.5	True	True
specks	2014-4007	3.5	3.0	True	True
specks	2014-4020	4.0	4.0	True	True
specks	2014-5181_1	4.0	4.0	True	True
specks	2014-5181_2	4.0	4.0	True	True
specks	2014-5191	4.0	3.0	True	True
specks	2014-5224_1	3.5	3.5	True	True
specks	2014-5230	3.5	3.0	True	True
specks	2014-5264_1	4.0	4.0	True	True
specks	2014-5268_4	3.5	4.0	True	True
specks	2014-5279	4.0	4.0	True	True
specks	2014-5321	4.0	4.0	True	True
specks	2014-5336	3.5	4.0	True	True
specks	2014-5339	4.0	4.0	True	True
specks	2014-5355	3.5	4.0	True	True
specks	2014-5414_1	4.0	4.0	True	True
specks	2014-5463_2	4.0	4.0	True	True
specks	2014-5471	4.0	4.0	True	True
specks	2014-5473	3.5	4.0	True	True
specks	2014-5480	4.0	4.0	True	True
specks	2014-5491	3.5	3.5	True	True
specks	2014-5509	4.0	4.0	True	True
specks	2014-5521	4.0	4.0	True	True
specks	2014-5529	4.0	4.0	True	True
specks	2014-5555	0.5	3.0	True	False
specks	2014-5583	3.0	3.0	True	True
specks	2014-5588	4.0	4.0	True	True
specks	2014-5607	4.0	4.0	True	True
specks	2014-5620	3.5	3.5	True	True
specks	2014-5621_1	4.0	4.0	True	True
specks	2014-5621_4	4.0	3.0	True	True
specks	2014-5623	4.0	4.0	True	True
specks	2014-5654	4.0	4.0	True	True
specks	2014-5655	3.5	3.5	True	True
specks	2014-5670_2	4.0	4.0	True	True
specks	2014-5680	4.0	4.0	True	True
specks	2014-5690	4.0	3.5	True	True
specks	2014-5694	4.0	4.0	True	True
specks	2014-5715	4.0	4.0	True	True
specks	2014-5724	4.0	4.0	True	True
specks	2014-5725	4.0	4.0	True	True
specks	2014-5765	4.0	4.0	True	True
specks	2014-5813	4.0	4.0	True	True
specks	2014-5841_2	4.0	4.0	True	True
specks	2014-5861	4.5	4.0	True	True
specks	2014-5864	3.5	3.0	True	True
specks	2014-5866	4.0	4.0	True	True
specks	2014-5891	4.5	3.5	True	True
specks	2014-5899_2	3.5	3.0	True	True
specks	2014-5946	4.0	4.0	True	True
specks	2014-5952	4.0	4.0	True	True
specks	2014-6064	3.5	3.5	True	True
specks	2014-6100	3.0	3.0	True	True
specks	2014-6105	4.0	4.0	True	True
specks	2014-6184	4.0	4.0	True	True
specks	2014-6192	4.0	4.0	True	True
specks	2014-6197	4.0	4.0	True	True
specks	2014-6207	4.0	4.0	True	True
specks	2014-6214	4.0	4.0	True	True
specks	2014-6221	4.0	4.0	True	True
specks	2014-6266	4.0	4.0	True	True
specks	2014-6267_1	4.0	4.0	True	True
specks	2014-6267_3	4.0	4.0	True	True
specks	2014-6296	4.0	4.0	True	True
specks	2014-6305	4.0	4.0	True	True
specks	2014-6313	4.0	4.0	True	True
specks	2014-6320	4.0	4.0	True	True
specks	2014-6358	3.5	3.5	True	True
specks	2014-6375	4.0	4.0	True	True
specks	2014-6413	4.0	4.0	True	True
specks	2014-6428	3.5	4.0	True	True
specks	2014-6460	4.0	4.5	True	True
specks	2014-6466	4.0	4.0	True	True
specks	2014-6467	4.0	4.0	True	True
specks	2014-6469	3.5	4.0	True	True
specks	2014-6507_1	4.0	4.5	True	True
specks	2014-6559_2	4.0	4.5	True	True
specks	2014-6584	4.0	3.5	True	True
specks	2014-6586	4.0	3.5	True	True
specks	2014-6589	3.5	3.5	True	True
specks	2014-6598	4.0	4.0	True	True
specks	2014-6599	4.0	4.0	True	True
specks	2014-6607	4.5	4.5	True	True
specks	2014-6627	4.0	4.5	True	True
specks	2014-6644_1	4.0	4.0	True	True
specks	2014-6648	4.0	4.0	True	True
specks	2014-6748	4.0	4.0	True	True
specks	2014-6766_1	4.0	4.0	True	True
specks	2015-0009_2	3.5	4.0	True	True
specks	2015-0018	4.0	4.0	True	True
specks	2015-0022	4.0	3.5	True	True
specks	2015-0024	3.0	3.0	True	True
specks	2015-0034	4.0	4.0	True	True
specks	2015-0076	4.0	4.0	True	True
specks	2015-0146	4.5	4.0	True	True
specks	2015-0174	4.5	4.0	True	True
specks	2015-0209	4.0	4.0	True	True
specks	2015-0237	4.0	4.0	True	True
specks	2015-0240_1	4.0	4.0	True	True
specks	2015-0240_3	4.0	4.0	True	True
specks	2015-0293	4.0	4.0	True	True
specks	2015-0347	4.0	4.0	True	True
specks	2015-0356_4	4.0	3.0	True	True
specks	2015-0388	4.0	3.5	True	True
specks	2015-0389	4.0	4.0	True	True
specks	2015-0392	4.0	4.0	True	True
specks	2015-0424	4.0	3.5	True	True
specks	2015-0450_1	4.0	4.5	True	True
specks	2015-0481	4.0	4.0	True	True
specks	2015-0505	3.5	4.0	True	True
specks	2015-0536	4.0	4.0	True	True
specks	2015-0550	4.0	4.0	True	True
specks	2015-0551	4.0	4.0	True	True
specks	2015-0579	3.5	4.0	True	True
specks	2015-0581	3.5	4.0	True	True
specks	2015-0588_2	3.0	4.0	True	True
specks	2015-0590	4.0	4.0	True	True
specks	2015-0640	4.0	4.0	True	True
specks	2015-0658	3.0	3.5	True	True
specks	2015-0660	3.5	4.0	True	True
specks	2015-0702	3.5	3.5	True	True
specks	2015-0707_3	4.0	4.0	True	True
specks	2015-0715	4.0	4.0	True	True
specks	2015-0731	4.0	4.0	True	True
specks	2015-0733	3.5	4.0	True	True
specks	2015-0774	3.5	3.5	True	True
specks	2015-0781	3.5	4.0	True	True
specks	2015-0812	4.0	4.0	True	True
specks	2015-0821	3.5	3.5	True	True
specks	2015-0830	4.0	4.0	True	True
specks	2015-0852	4.0	4.0	True	True
specks	2015-0854	4.0	4.0	True	True
specks	2015-0860	4.0	4.0	True	True
specks	2015-0878	4.0	4.0	True	True
specks	2015-0880	4.0	4.0	True	True
specks	2015-0884	4.0	4.0	True	True
specks	2015-0890	4.0	4.0	True	True
specks	2015-0897	4.0	4.0	True	True
specks	2015-0906	4.0	4.0	True	True
specks	2015-0939_2	0.5	4.0	True	False
specks	2015-0942	3.0	3.5	True	True
specks	2015-0963	4.0	4.0	True	True
specks	2015-0964_1	4.0	4.0	True	True
specks	2015-0964_2	4.0	4.0	True	True
specks	2015-0991	3.5	4.0	True	True
specks	2015-0999	3.5	3.5	True	True
specks	2015-1014	3.5	3.5	True	True
specks	2015-1050	4.0	4.0	True	True
specks	2015-1079	3.0	3.5	True	True
specks	2015-1090	4.0	4.0	True	True
specks	2015-1092	4.0	4.0	True	True
specks	2015-1115	4.0	4.0	True	True
specks	2015-1128	4.0	4.0	True	True
specks	2015-1141_1	4.0	4.0	True	True
specks	2015-1145_1	4.0	4.0	True	True
specks	2015-1146	4.0	4.0	True	True
specks	2015-1149	3.5	4.0	True	True
specks	2015-1150	4.0	4.0	True	True
specks	2015-1223	3.5	4.0	True	True
specks	2015-1231	4.0	4.0	True	True
specks	2015-1248	3.5	3.5	True	True
specks	2015-1272	4.5	4.0	True	True
specks	2015-1313	4.0	3.5	True	True
specks	2015-1319	3.0	3.0	True	True
specks	2015-1322	2.5	4.0	True	False
specks	2015-1334	4.0	4.0	True	True
specks	2015-1343	3.5	3.5	True	True
specks	2015-1344	4.0	3.5	True	True
specks	2015-1409_1	3.5	4.0	True	True
specks	2015-1409_2	3.5	3.5	True	True
specks	2015-1411	3.5	4.0	True	True
specks	2015-1426	4.0	4.0	True	True
specks	2015-1443	4.0	4.0	True	True
specks	2015-1446	4.0	4.0	True	True
specks	2015-1469	4.0	3.5	True	True
specks	2015-1477_1	4.0	4.0	True	True
specks	2015-1477_2	4.0	4.0	True	True
specks	2015-1495	4.0	4.0	True	True
specks	2015-1498	4.0	4.0	True	True
specks	2015-1532	3.5	4.0	True	True
specks	2015-1536_1	4.0	4.0	True	True
specks	2015-1552	3.5	3.5	True	True
specks	2015-1561	3.5	3.5	True	True
specks	2015-1565	4.0	4.0	True	True
specks	2015-1586_3	4.0	4.0	True	True
specks	2015-1592	4.0	4.0	True	True
specks	2015-1595	4.0	4.0	True	True
specks	2015-1605	4.0	4.0	True	True
specks	2015-1613_5	3.0	3.5	True	True
specks	2015-1613_7	3.5	3.5	True	True
specks	2015-1638	4.0	4.0	True	True
specks	2015-1645	4.0	4.0	True	True
specks	2015-1666	4.0	4.0	True	True
specks	2015-1667	4.0	4.0	True	True
specks	2015-1670_2	4.5	4.0	True	True
specks	2015-1676	4.0	4.0	True	True
specks	2015-1680	3.5	4.0	True	True
specks	2015-1685_2	4.0	4.0	True	True
specks	2015-1690	4.0	4.0	True	True
specks	2015-1711	5.0	4.5	True	True
specks	2015-1730_1	4.0	4.0	True	True
specks	2015-1736	4.0	4.0	True	True
specks	2015-1793	3.0	3.5	True	True
specks	2015-1797	3.5	4.0	True	True
specks	2015-1809_2	4.0	4.0	True	True
specks	2015-1820	4.5	4.5	True	True
specks	2015-1821	4.0	4.0	True	True
specks	2015-1831	3.5	4.0	True	True
specks	2015-1834	4.0	4.0	True	True
specks	2015-1840	4.0	4.0	True	True
specks	2015-1843_1	4.0	4.5	True	True
specks	2015-1884	4.0	4.0	True	True
specks	2015-1895_1	3.0	4.0	True	True
specks	2015-1900	4.0	4.0	True	True
specks	2015-1909	4.0	4.0	True	True
specks	2015-1911	4.0	4.5	True	True
specks	2015-1920	3.5	4.0	True	True
specks	2015-1954	3.0	4.0	True	True
specks	2015-1988_3	4.0	4.0	True	True
specks	2015-1988_5	4.0	4.0	True	True
specks	2015-1988_6	4.0	4.0	True	True
specks	2015-1990	4.0	4.5	True	True
specks	2015-2007	4.0	4.0	True	True
specks	2015-2011	4.0	4.0	True	True
specks	2015-2030	4.0	4.0	True	True
specks	2015-2061	4.5	4.0	True	True
specks	2015-2067	3.5	3.0	True	True
specks	2015-2089	3.5	4.0	True	True
specks	2015-2099	3.5	4.0	True	True
specks	2015-2104	3.5	3.5	True	True
specks	2015-2107	3.5	4.0	True	True
specks	2015-2116	4.5	4.5	True	True
specks	2015-2137	4.0	4.0	True	True
specks	2015-2142	4.0	4.0	True	True
specks	2015-2163	4.0	4.0	True	True
specks	2015-2169_2	4.0	4.0	True	True
specks	2015-2179	4.0	4.0	True	True
specks	2015-2186	3.5	4.0	True	True
specks	2015-2192	3.0	3.0	True	True
specks	2015-2197	4.0	4.0	True	True
specks	2015-2252	4.0	4.0	True	True
specks	2015-2269	4.0	4.0	True	True
specks	2015-2271	4.0	4.0	True	True
specks	2015-2272	3.5	3.5	True	True
specks	2015-2284	3.5	3.5	True	True
specks	2015-2287_2	4.0	4.0	True	True
specks	2015-2290_2	3.5	3.5	True	True
specks	2015-2293	3.0	3.0	True	True
specks	2015-2325_1	4.0	4.0	True	True
specks	2015-2332	4.0	4.0	True	True
specks	2015-2334	4.0	4.0	True	True
specks	2015-2340	3.5	4.0	True	True
specks	2015-2348	3.0	3.0	True	True
specks	2015-2349	3.5	4.0	True	True
specks	2015-2363	3.5	4.0	True	True
specks	2015-2374	4.0	4.0	True	True
specks	2015-2383	4.5	4.0	True	True
specks	2015-2384_1	3.5	3.5	True	True
specks	2015-2410	3.5	3.5	True	True
specks	2015-2426_2	4.0	4.0	True	True
specks	2015-2436	3.5	4.0	True	True
specks	2015-2439	4.0	4.0	True	True
specks	2015-2447	4.0	4.0	True	True
specks	2015-2455	4.0	4.0	True	True
specks	2015-2462	3.5	3.5	True	True
specks	2015-2499	4.0	4.0	True	True
specks	2015-2511	4.0	4.0	True	True
specks	2015-2519	4.0	4.5	True	True
specks	2015-2528	4.0	4.0	True	True
specks	2015-2546	4.0	4.0	True	True
specks	2015-2559	4.0	4.0	True	True
specks	2015-2585	4.0	4.0	True	True
specks	2015-2592	3.5	4.0	True	True
specks	2015-2604	4.0	4.0	True	True
specks	2015-2612	3.0	3.0	True	True
specks	2015-2632	4.0	4.0	True	True
[truncated: 1,487 more rows]
