# Supplementary material for: AI-Driven quality assurance in mammography: Enhancing quality control efficiency through automated phantom image evaluation in South Korea
Source: PLoS One. 2025 Sep 8;20(9):e0330091. doi: 10.1371/journal.pone.0330091 (PMC12416691; doi:10.1371/journal.pone.0330091)
Supplement: S3 Data — (CSV) [file pone.0330091.s003.csv]

	Existence	Abnorm
50	0.9169473	0.059766017
51	0.9148355	0.060643595
52	0.9180631	0.059733395
53	0.91815484	0.059033837
54	0.9191726	0.058173418
55	0.92218024	0.058426086
56	0.9181435	0.058807693
57	0.9178535	0.058760628
58	0.9177136	0.05837894
59	0.92016685	0.055074606
60	0.9259434	0.052448284
61	0.91915303	0.054217465
62	0.91014874	0.054440502
63	0.8930845	0.0535052
64	0.88836116	0.056419242
65	0.89195704	0.05715436
66	0.89587545	0.052746363
67	0.8920004	0.050204404
68	0.8842994	0.050082874
69	0.88717586	0.04796626
70	0.8896191	0.04679376
71	0.8867328	0.044379007
72	0.890965	0.041973855
73	0.89072573	0.038616598
74	0.8757276	0.037548967
75	0.85844135	0.042930976
76	0.8582409	0.046910163
77	0.8605434	0.052141517
78	0.8597347	0.05404246
79	0.84876966	0.059342444
80	0.8282433	0.06641599
81	0.81283826	0.07468903
82	0.7958848	0.07641983
83	0.7958073	0.082058646
84	0.7979169	0.095335335
85	0.7985262	0.1061949
86	0.809616	0.12319131
87	0.8209408	0.12878592
88	0.8153163	0.14051142
89	0.7939838	0.16818903
90	0.779202	0.19816674
91	0.77848876	0.214305
92	0.78902936	0.2299001
93	0.80690193	0.22354785
94	0.8070986	0.22230439
95	0.8105107	0.23956883
96	0.77425086	0.2755764
97	0.73074913	0.31412318
98	0.70718324	0.33129662
99	0.70370936	0.34769425
100	0.6970383	0.3596383
101	0.6843977	0.36934304
102	0.67380327	0.38915974
103	0.6542767	0.39537597
104	0.6496734	0.38686845
105	0.65375966	0.3838574
106	0.6519221	0.3862263
107	0.67184067	0.37612024
108	0.67296886	0.36899787
109	0.6522227	0.37324226
110	0.6491108	0.37915984
111	0.6413917	0.37097868
112	0.64364475	0.35993084
113	0.6500126	0.3500317
114	0.65527827	0.3407333
115	0.70000756	0.337091
116	0.7360728	0.30568203
117	0.70064324	0.3092176
118	0.65906775	0.31543154
119	0.66118306	0.31029445
120	0.6592165	0.31230068
121	0.667448	0.3239687
122	0.70090675	0.32712466
123	0.7183862	0.321198
124	0.7196073	0.3210993
125	0.73486483	0.31782004
126	0.7167545	0.30311793
127	0.6964132	0.2814737
128	0.6977957	0.2719989
129	0.69911224	0.26488793
130	0.7155663	0.23613204
131	0.73358333	0.19720721
132	0.7450462	0.17002065
133	0.7411081	0.16258171
134	0.73949426	0.14781447
135	0.75675625	0.13662605
136	0.7740213	0.12643592
137	0.7849512	0.109810516
138	0.81916666	0.11624016
139	0.8508573	0.114359125
140	0.8708529	0.104774065
141	0.8805136	0.091036454
142	0.8894313	0.07857634
143	0.87741226	0.07692219
144	0.86715657	0.07196608
145	0.8653173	0.06379756
146	0.8587882	0.059277356
147	0.8608591	0.05812666
148	0.8818312	0.060780883
149	0.9107919	0.05747039
150	0.9145307	0.054254815
151	0.91237324	0.053281993
152	0.91344905	0.054192152
153	0.91105086	0.055776287
154	0.90944195	0.05597138
155	0.9164836	0.057124782
156	0.91583186	0.05815809
157	0.90958464	0.05719361
158	0.9090931	0.056651685
159	0.9097824	0.05701784
160	0.9103127	0.05552924
161	0.9113956	0.05476135
162	0.9105351	0.054335773
163	0.90942824	0.054023057
164	0.9112923	0.05371776
165	0.9122954	0.053706147
166	0.9135915	0.0537067
167	0.9150648	0.0527146
168	0.9123904	0.05321953
169	0.9078601	0.055813868
170	0.90861136	0.05552118
171	0.9079418	0.055982985
172	0.9089141	0.056430567
173	0.9098059	0.057469897
