# Supplementary material for: AI-Driven quality assurance in mammography: Enhancing quality control efficiency through automated phantom image evaluation in South Korea
Source: PLoS One. 2025 Sep 8;20(9):e0330091. doi: 10.1371/journal.pone.0330091 (PMC12416691; doi:10.1371/journal.pone.0330091)
Supplement: S4 Data — (CSV) [file pone.0330091.s004.csv]

	Existence	Abnorm
100	0.24394123	0.55236906
101	0.22845325	0.55742013
102	0.21906766	0.5604379
103	0.22140105	0.55787164
104	0.23743029	0.54930997
105	0.21999733	0.5495821
106	0.20691212	0.5524397
107	0.1966964	0.56095326
108	0.1893833	0.5646187
109	0.17901723	0.5646959
110	0.1717523	0.5624297
111	0.16844578	0.5600904
112	0.16880216	0.5610992
113	0.16763267	0.5617796
114	0.17075561	0.56234634
115	0.17045258	0.5570796
116	0.17054182	0.5439949
117	0.17222863	0.533648
118	0.1764285	0.5139417
119	0.18658853	0.49289966
120	0.18427642	0.50012684
121	0.19776699	0.49608776
122	0.21298434	0.50851935
123	0.24353342	0.55772984
124	0.29898483	0.5561158
125	0.3190938	0.5549161
126	0.33189178	0.5565726
127	0.35431296	0.51526403
128	0.3670815	0.51712984
129	0.38666728	0.5278564
130	0.40214586	0.5194389
131	0.42224795	0.50063735
132	0.44965774	0.475269
133	0.4652346	0.4737238
134	0.52048683	0.43129334
135	0.53913265	0.42303884
136	0.5625733	0.3918755
137	0.5942276	0.34724957
138	0.6747717	0.29863906
139	0.68541324	0.24325408
140	0.7099	0.22660649
141	0.7373706	0.2393555
142	0.7344868	0.2231262
143	0.74344075	0.18528135
144	0.76008594	0.16700935
145	0.80234337	0.14372912
146	0.82985085	0.11889269
147	0.83333313	0.114846624
148	0.8518827	0.10588387
149	0.8524658	0.09995597
150	0.8769906	0.09626969
151	0.8986077	0.0738309
152	0.8803054	0.068327166
153	0.8730225	0.05992197
154	0.8989025	0.057581875
155	0.92136014	0.051736508
156	0.92106736	0.051516257
157	0.91536826	0.053514127
158	0.9191013	0.056467753
159	0.91111404	0.05553585
160	0.9103127	0.05552924
161	0.9061037	0.055401314
162	0.90477514	0.05577227
163	0.90535945	0.056360383
164	0.9035219	0.05746675
165	0.9035219	0.05746675
166	0.9035219	0.05746675
167	0.9035219	0.05746675
168	0.9035219	0.05746675
169	0.9035219	0.05746675
