# Supplementary material for: AI-Driven quality assurance in mammography: Enhancing quality control efficiency through automated phantom image evaluation in South Korea
Source: PLoS One. 2025 Sep 8;20(9):e0330091. doi: 10.1371/journal.pone.0330091 (PMC12416691; doi:10.1371/journal.pone.0330091)
Supplement: S5 Data — (CSV) [file pone.0330091.s005.csv]

	Existence	Abnorm
1.0	0.13075	0.8839789
1.0166666666666666	0.1307728	0.8840052
1.0333333333333332	0.13077416	0.8840426
1.0499999999999998	0.13069834	0.8841425
1.0666666666666664	0.13012038	0.8847814
1.083333333333333	0.12885901	0.88626313
1.0999999999999996	0.12827611	0.8870263
1.1166666666666663	0.1355559	0.87924874
1.1333333333333329	0.15086754	0.86294276
1.1499999999999995	0.17164057	0.8397268
1.166666666666666	0.1957596	0.81182426
1.1833333333333327	0.22020692	0.7832609
1.1999999999999993	0.23832633	0.76247656
1.216666666666666	0.24587114	0.755509
1.2333333333333325	0.24333386	0.7613157
1.2499999999999991	0.23672588	0.7709762
1.2666666666666657	0.23043953	0.7788996
1.2833333333333323	0.22372204	0.7853922
1.299999999999999	0.2164134	0.7908642
1.3166666666666655	0.20997044	0.79441565
1.3333333333333321	0.20484608	0.7959264
1.3499999999999988	0.20125759	0.79567647
1.3666666666666654	0.19924755	0.7934286
1.383333333333332	0.19944072	0.7889795
1.3999999999999986	0.20135304	0.7827249
1.4166666666666652	0.20468646	0.7748124
1.4333333333333318	0.20917928	0.7655722
1.4499999999999984	0.21416783	0.75569993
1.466666666666665	0.21943869	0.74570256
1.4833333333333316	0.22460596	0.7360246
1.4999999999999982	0.22978665	0.72651666
1.5166666666666648	0.23483312	0.7171799
1.5333333333333314	0.23984973	0.7080447
1.549999999999998	0.24485572	0.69914454
1.5666666666666647	0.24942596	0.69101304
1.5833333333333313	0.25384796	0.68331903
1.5999999999999979	0.25811642	0.6759227
1.6166666666666645	0.26212704	0.66892374
1.633333333333331	0.26565683	0.66277325
1.6499999999999977	0.26893252	0.6573662
1.6666666666666643	0.27185157	0.65249044
1.683333333333331	0.274602	0.6478038
1.6999999999999975	0.2769029	0.6438984
1.7166666666666641	0.2794135	0.6398338
1.7333333333333307	0.28134164	0.6366628
1.7499999999999973	0.2833146	0.63355184
1.766666666666664	0.28498298	0.6307864
1.7833333333333306	0.2866024	0.6282202
1.7999999999999972	0.28800368	0.6260266
1.8166666666666638	0.28936353	0.6238295
1.8333333333333304	0.29054835	0.6220291
1.849999999999997	0.29165825	0.62018484
1.8666666666666636	0.2926844	0.6185116
1.8833333333333302	0.29386088	0.61678046
1.8999999999999968	0.2945789	0.61554146
1.9166666666666634	0.29536372	0.6143771
1.93333333333333	0.2963161	0.6127503
1.9499999999999966	0.29698625	0.61169606
1.9666666666666632	0.29787117	0.61020225
1.9833333333333298	0.2984191	0.6093082
1.9999999999999964	0.2993349	0.6078584
2.016666666666663	0.13090745	0.8837462
2.0333333333333297	0.1310694	0.88347447
2.0499999999999963	0.13130511	0.8830477
2.066666666666663	0.13189198	0.8821235
2.0833333333333295	0.13527031	0.8781369
2.099999999999996	0.16154091	0.8497958
2.1166666666666627	0.23645614	0.76675683
2.1333333333333293	0.31352386	0.6724841
2.149999999999996	0.3644846	0.60633254
2.1666666666666625	0.39633557	0.5643756
2.183333333333329	0.415721	0.5400201
2.1999999999999957	0.42695466	0.52840924
2.2166666666666623	0.43005183	0.52990615
2.233333333333329	0.42527092	0.54467446
2.2499999999999956	0.41443104	0.5669546
2.266666666666662	0.40087402	0.5885148
2.2833333333333288	0.38695025	0.60543776
2.2999999999999954	0.3738596	0.6173357
2.316666666666662	0.36287946	0.6243834
2.3333333333333286	0.35446006	0.626979
2.349999999999995	0.34820592	0.62617075
2.366666666666662	0.34380844	0.6227289
2.3833333333333284	0.34171504	0.6171816
2.399999999999995	0.3408398	0.6112264
2.4166666666666616	0.34115103	0.60444146
2.4333333333333282	0.34191236	0.598089
2.449999999999995	0.34313214	0.59188867
2.4666666666666615	0.34401903	0.5866413
2.483333333333328	0.3449465	0.58207136
2.4999999999999947	0.34588546	0.57752156
2.5166666666666613	0.34676537	0.57340735
2.533333333333328	0.34787115	0.5689591
2.5499999999999945	0.34928143	0.56438196
2.566666666666661	0.35039437	0.5603595
2.5833333333333277	0.35160062	0.5565263
2.5999999999999943	0.35298374	0.55249023
2.616666666666661	0.3543595	0.5484702
2.6333333333333275	0.35579666	0.5446876
2.649999999999994	0.3566235	0.5417525
2.6666666666666607	0.35768282	0.5387416
2.6833333333333274	0.3589627	0.5353237
2.699999999999994	0.36023548	0.53214836
2.7166666666666606	0.36125833	0.5293104
2.733333333333327	0.36227626	0.5266325
2.749999999999994	0.3636252	0.5235245
2.7666666666666604	0.36469844	0.52096605
2.783333333333327	0.36604583	0.5179313
2.7999999999999936	0.3672177	0.5153212
2.81666666666666	0.36844757	0.512542
2.833333333333327	0.3698143	0.5098167
2.8499999999999934	0.37093988	0.50724405
2.86666666666666	0.37222087	0.5045697
2.8833333333333266	0.37343338	0.5021774
2.8999999999999932	0.37459934	0.49961048
2.91666666666666	0.37592074	0.49719545
2.9333333333333265	0.3772091	0.4945747
2.949999999999993	0.37843505	0.4922739
2.9666666666666597	0.37975064	0.48967627
2.9833333333333263	0.38085124	0.48755273
2.999999999999993	0.38225064	0.48529446
3.0166666666666595	0.13089119	0.8838527
3.033333333333326	0.13106254	0.8835903
3.0499999999999927	0.1312829	0.8832086
3.0666666666666593	0.1318431	0.8822691
3.083333333333326	0.13666654	0.87660074
3.0999999999999925	0.20063934	0.8030208
3.116666666666659	0.38735908	0.55484587
3.1333333333333258	0.49602512	0.4105438
3.1499999999999924	0.52773076	0.37450954
3.166666666666659	0.54137576	0.36444077
3.1833333333333256	0.5485647	0.36431572
3.199999999999992	0.555597	0.36725217
3.216666666666659	0.56245947	0.37357974
3.2333333333333254	0.56685686	0.38422787
3.249999999999992	0.56754136	0.39586946
3.2666666666666586	0.56229055	0.4057235
3.283333333333325	0.55396295	0.41193488
3.299999999999992	0.54551685	0.41404918
3.3166666666666584	0.5382701	0.41337797
3.333333333333325	0.53250235	0.41057295
3.3499999999999917	0.5275958	0.406864
3.3666666666666583	0.5235302	0.402511
3.383333333333325	0.520947	0.397646
3.3999999999999915	0.5190717	0.39337164
3.416666666666658	0.51786166	0.38918808
3.4333333333333247	0.516944	0.38573042
3.4499999999999913	0.51612175	0.3825389
3.466666666666658	0.51487184	0.38033807
3.4833333333333245	0.5138537	0.37850595
3.499999999999991	0.5124107	0.37699312
3.5166666666666577	0.5118841	0.37479922
3.5333333333333243	0.51145446	0.37272996
3.549999999999991	0.5115184	0.37027898
3.5666666666666575	0.51116294	0.3685319
3.583333333333324	0.5112926	0.36642355
3.5999999999999908	0.51207304	0.36377275
3.6166666666666574	0.5130103	0.36088628
3.633333333333324	0.51437855	0.35770845
3.6499999999999906	0.515518	0.35501698
3.666666666666657	0.5170449	0.35194302
3.683333333333324	0.51882005	0.3485414
3.6999999999999904	0.52079743	0.34515056
3.716666666666657	0.5228717	0.3416882
3.7333333333333236	0.5247159	0.33884975
3.7499999999999902	0.5270314	0.33531818
3.766666666666657	0.52930135	0.3320749
3.7833333333333234	0.53147286	0.32889998
3.79999999999999	0.5340176	0.32555142
3.8166666666666567	0.5360789	0.32283434
3.8333333333333233	0.53883857	0.31927028
3.84999999999999	0.54124373	0.3161955
3.8666666666666565	0.54395854	0.31293157
3.883333333333323	0.5463344	0.3100365
3.8999999999999897	0.5486452	0.30720335
3.9166666666666563	0.55095446	0.30437133
3.933333333333323	0.5535313	0.3012885
3.9499999999999895	0.55581653	0.29849318
3.966666666666656	0.55809987	0.29578084
3.9833333333333227	0.56079835	0.29267532
3.9999999999999893	0.56304234	0.29023257
4.016666666666656	0.13796619	0.8758174
4.033333333333323	0.15820162	0.853233
4.049999999999989	0.18940103	0.81897676
4.066666666666656	0.21671422	0.7876552
4.083333333333322	0.2409419	0.7585384
4.099999999999989	0.33235675	0.6299274
4.116666666666656	0.4730206	0.43142426
4.133333333333322	0.5331635	0.35616
4.149999999999989	0.5513764	0.33671165
4.166666666666655	0.5612655	0.32933944
4.183333333333322	0.5684182	0.3267831
4.199999999999989	0.5777713	0.32418537
4.216666666666655	0.59119624	0.31982073
4.233333333333322	0.6068639	0.31483394
4.2499999999999885	0.6226998	0.3079912
4.266666666666655	0.6380789	0.2971497
4.283333333333322	0.6537497	0.28201365
4.299999999999988	0.670586	0.26284292
4.316666666666655	0.6880036	0.24110888
4.3333333333333215	0.70537215	0.21812508
4.349999999999988	0.7214977	0.1962135
4.366666666666655	0.7353834	0.17630239
4.383333333333321	0.74663246	0.15978067
4.399999999999988	0.7524666	0.14886695
4.4166666666666545	0.7568505	0.13986456
4.433333333333321	0.75814885	0.13425235
4.449999999999988	0.758163	0.13044795
4.466666666666654	0.7566291	0.12835075
4.483333333333321	0.7547392	0.12719317
4.499999999999988	0.75220776	0.12663142
4.516666666666654	0.74977875	0.12635271
4.533333333333321	0.74743885	0.12611708
4.549999999999987	0.74487674	0.12623626
4.566666666666654	0.74269146	0.12620206
4.583333333333321	0.74051046	0.12625419
4.599999999999987	0.7386559	0.12617631
4.616666666666654	0.7365989	0.12633295
4.63333333333332	0.7350679	0.12605278
4.649999999999987	0.7332189	0.12616138
4.666666666666654	0.7322632	0.12576789
4.68333333333332	0.73138916	0.12530611
4.699999999999987	0.7304907	0.12496648
4.7166666666666535	0.7294828	0.12463896
4.73333333333332	0.7288652	0.1242217
4.749999999999987	0.7288595	0.123525195
4.766666666666653	0.72879404	0.122830845
4.78333333333332	0.7285553	0.12232582
4.7999999999999865	0.7283567	0.12187927
4.816666666666653	0.72885704	0.12097954
4.83333333333332	0.72928286	0.120302685
4.849999999999986	0.72972566	0.11946371
4.866666666666653	0.7298696	0.11902863
4.8833333333333195	0.73050356	0.11826722
4.899999999999986	0.7312578	0.11747407
4.916666666666653	0.7314971	0.11696954
4.933333333333319	0.7322599	0.11627726
4.949999999999986	0.7327469	0.11570578
4.966666666666653	0.73331785	0.11512098
4.983333333333319	0.7346344	0.11408415
4.999999999999986	0.7350609	0.11372244
5.016666666666652	0.13858803	0.87485707
5.033333333333319	0.15940207	0.8512685
5.049999999999986	0.19121015	0.8159411
5.066666666666652	0.21940804	0.78331506
5.083333333333319	0.24419482	0.75341636
5.099999999999985	0.3353592	0.6251041
5.116666666666652	0.47444504	0.42920783
5.133333333333319	0.53369635	0.35514393
5.149999999999985	0.55082625	0.33678895
5.166666666666652	0.55872226	0.33113164
5.1833333333333185	0.5644007	0.32690197
5.199999999999985	0.5728109	0.32048532
5.216666666666652	0.5857817	0.31293055
5.233333333333318	0.60408527	0.3030665
5.249999999999985	0.627695	0.28875846
5.2666666666666515	0.6608708	0.26491213
5.283333333333318	0.7054892	0.22959149
5.299999999999985	0.75569975	0.18419248
5.316666666666651	0.8002189	0.13806285
5.333333333333318	0.836109	0.1012845
5.3499999999999845	0.85895634	0.07869906
5.366666666666651	0.8706289	0.066068284
5.383333333333318	0.8734733	0.06020412
5.399999999999984	0.86962557	0.059034023
5.416666666666651	0.8635812	0.05948771
5.433333333333318	0.8557488	0.061494756
5.449999999999984	0.8474568	0.06413958
5.466666666666651	0.83950615	0.06693236
5.483333333333317	0.8327482	0.069421925
5.499999999999984	0.8260881	0.07191381
5.516666666666651	0.8209872	0.07383835
5.533333333333317	0.8166469	0.075397626
5.549999999999984	0.8129145	0.07677319
5.56666666666665	0.8099195	0.07778262
5.583333333333317	0.80716044	0.07861533
5.599999999999984	0.80502576	0.079215266
5.61666666666665	0.8032556	0.07952945
5.633333333333317	0.80171293	0.07979707
5.6499999999999835	0.80046904	0.07991935
5.66666666666665	0.79999423	0.07960883
5.683333333333317	0.7991603	0.07946814
5.699999999999983	0.79861414	0.07921815
5.71666666666665	0.7986044	0.07870695
5.7333333333333165	0.7982678	0.07840006
5.749999999999983	0.79889697	0.07763214
5.76666666666665	0.799212	0.07708294
5.783333333333316	0.79974633	0.07641488
5.799999999999983	0.8000221	0.07596676
5.8166666666666496	0.8009257	0.075187676
5.833333333333316	0.8017083	0.074469574
5.849999999999983	0.80271035	0.07371501
5.866666666666649	0.8035079	0.07308157
5.883333333333316	0.8052146	0.07205741
5.899999999999983	0.8059472	0.0714981
5.916666666666649	0.8070503	0.07082044
5.933333333333316	0.8083597	0.07003337
5.949999999999982	0.80971104	0.069257654
5.966666666666649	0.8108439	0.068627715
5.983333333333316	0.81214845	0.06785943
5.999999999999982	0.81302327	0.06742078
6.016666666666649	0.13819754	0.87504864
6.0333333333333155	0.15845758	0.85199255
6.049999999999982	0.18965249	0.81732863
6.066666666666649	0.21735582	0.7852819
6.083333333333315	0.2418519	0.7557551
6.099999999999982	0.33269927	0.62819964
6.1166666666666485	0.47309935	0.4307433
6.133333333333315	0.53301066	0.35586634
6.149999999999982	0.55018276	0.33751768
6.166666666666648	0.5576126	0.33254504
6.183333333333315	0.5628658	0.32896972
6.1999999999999815	0.57421136	0.31854185
6.216666666666648	0.600039	0.29483053
6.233333333333315	0.6324957	0.2695833
6.249999999999981	0.6683559	0.24243909
6.266666666666648	0.7161782	0.20637786
6.283333333333315	0.7788984	0.16069716
6.299999999999981	0.85210395	0.106092095
6.316666666666648	0.9111285	0.06020338
6.333333333333314	0.9501096	0.030614678
6.349999999999981	0.96972513	0.016549336
6.366666666666648	0.9786816	0.010342668
6.383333333333314	0.98252434	0.0076204706
6.399999999999981	0.98390067	0.0064378246
6.416666666666647	0.9837859	0.0060654082
6.433333333333314	0.9827305	0.006164208
6.449999999999981	0.98095256	0.006582203
6.466666666666647	0.9789438	0.007123796
6.483333333333314	0.9766533	0.007803194
6.4999999999999805	0.97440726	0.008485741
6.516666666666647	0.9723283	0.009126776
6.533333333333314	0.97029793	0.009764096
6.54999999999998	0.96842545	0.010347637
6.566666666666647	0.96656245	0.010937638
6.5833333333333135	0.9648039	0.011481135
6.59999999999998	0.9630139	0.012031983
6.616666666666647	0.96152383	0.012462306
6.633333333333313	0.9600775	0.012890307
6.64999999999998	0.95855016	0.013332535
6.6666666666666465	0.9572666	0.013676568
6.683333333333313	0.95600367	0.014025752
6.69999999999998	0.954827	0.014337394
6.716666666666646	0.95372075	0.0146222105
6.733333333333313	0.95264727	0.014888574
6.74999999999998	0.9516736	0.015124257
6.766666666666646	0.95104396	0.015268267
6.783333333333313	0.95006293	0.015508737
6.799999999999979	0.94930524	0.015699022
6.816666666666646	0.94853604	0.015876474
6.833333333333313	0.94828254	0.015886415
6.849999999999979	0.9475562	0.016051952
6.866666666666646	0.94707054	0.016161188
6.883333333333312	0.94685096	0.016173324
6.899999999999979	0.94652027	0.016217045
6.916666666666646	0.94625807	0.016237346
6.933333333333312	0.94589317	0.016310548
6.949999999999979	0.94606215	0.016189264
6.9666666666666455	0.9457799	0.016222348
6.983333333333312	0.94566435	0.01619987
