# Supplementary material for: AI-Driven quality assurance in mammography: Enhancing quality control efficiency through automated phantom image evaluation in South Korea
Source: PLoS One. 2025 Sep 8;20(9):e0330091. doi: 10.1371/journal.pone.0330091 (PMC12416691; doi:10.1371/journal.pone.0330091)
Supplement: S6 Data — (CSV) [file pone.0330091.s006.csv]

	0	1	2	3	4
Small	0.2788427472114563	0.350109726190567	0.37996503710746765	0.4086815118789673	0.44265902042388916
Large	0.023875940591096878	0.10893310606479645	0.17488819360733032	0.2911890149116516	0.42341887950897217
