# Supplementary material for: AI-Driven quality assurance in mammography: Enhancing quality control efficiency through automated phantom image evaluation in South Korea
Source: PLoS One. 2025 Sep 8;20(9):e0330091. doi: 10.1371/journal.pone.0330091 (PMC12416691; doi:10.1371/journal.pone.0330091)
Supplement: S5 File — (CSV) [file pone.0330091.s011.csv]

seq (anonymized)	fiber	specks	mass
0	4.5	3.5	1.5
1	4	3	3.5
2	4.5	3.5	3.5
3	4.5	3.5	1.5
4	4.5	4	2.5
5	4.5	4	3.5
6	4.5	4	3.5
7	4.5	3.5	3.5
8	4.5	4	2.5
9	5	4	4.5
10	1.5	4	3.5
11	4.5	4	3.5
12	5	4	4.5
13	4.5	3	3.5
14	2.5	4	3.5
15	2	3.5	3.5
16	4	4	3.5
17	4.5	4	3.5
18	4	3.5	3.5
19	2.5	3.5	3.5
20	3.5	3.5	3.5
21	4	3.5	1.5
22	3.5	4	3.5
23	5	4	3.5
24	4.5	4	4
25	4.5	4	3.5
26	3.5	4	2.5
27	4	3	3.5
28	5	4	3.5
29	4.5	4	3.5
30	3.5	4	3.5
31	4.5	4	3.5
32	4.5	4	3.5
33	2.5	4	2.5
34	4	4	4
35	4	3.5	3.5
36	4.5	3.5	3.5
37	5	4	3.5
38	3.5	4	4
39	4.5	4	3.5
40	4.5	4	4
41	4.5	4	3.5
42	4.5	4	3.5
43	4.5	3.5	1.5
44	4	4	3.5
45	4.5	4	3.5
46	4	4	3.5
47	4	4	3.5
48	3.5	4	2.5
49	4.5	4	3.5
50	3.5	3.5	3.5
51	4.5	4	3.5
52	4.5	3.5	3.5
53	3.5	4	3.5
54	4	4	3.5
55	3.5	4	3.5
56	4	4	3.5
57	3.5	3.5	3.5
58	5	3.5	3.5
59	2.5	3	3.5
60	1.5	3	1.5
61	2.5	3.5	1.5
62	5	4	3.5
63	2.5	4	3.5
64	3.5	4	3.5
65	4.5	3.5	3.5
66	4.5	4	3.5
67	4	4	3.5
68	4.5	4	3.5
69	5	4	4
70	4.5	4	4
71	4.5	4	4
72	4.5	4	4
73	2.5	3.5	3.5
74	4.5	3.5	3.5
75	4.5	3.5	3.5
76	4.5	4	3.5
77	4	4	2.5
78	4	3.5	3.5
79	4	3	2.5
80	4.5	4	3.5
81	4.5	3.5	3.5
82	4	3	3.5
83	4.5	4	4
84	3.5	4	3.5
85	4.5	4	3
86	4.5	3.5	3.5
87	4.5	4	4
88	4.5	4	3.5
89	4.5	4	3.5
90	4.5	4	3.5
91	4.5	3.5	3.5
92	4.5	4	3.5
93	4.5	4	3.5
94	4	3.5	3.5
95	4	4	3.5
96	4.5	4	4
97	4.5	4	4
98	5.5	4	4.5
99	4.5	4	4
